# Supplementary material for: PICKLE 2.0: A human protein-protein interaction meta-database employing data integration via genetic information ontology
Source: PLoS One. 2017 Oct 12;12(10):e0186039. doi: 10.1371/journal.pone.0186039 (PMC5638325; doi:10.1371/journal.pone.0186039)
Supplement: S4 Table — (A) The common RHCP UniProt IDs in the RHCP used in PICKLE 2.0 (release 1) and PICKLE 1.0; (B) The differences in the RHCP used in PICKLE 2.0 (release 1) compared to PICKLE 1.0 (provided as a separate Excel file with two respective sheets). (XLSX) [file pone.0186039.s004.xlsx]

## Sheet: A. RHCP Common
S4 Table. Comparison of the RHCPs used in PICKLE 2.0 (release1) and PICKLE 1.0.
Part A. The common UniProt IDs in the RHCP used in PICKLE 2.0 (release 1) and PICKLE 1.0
Note: The total number of common RHCP UniProt_IDs is 20025
UniProt_ID		UniProt_ID		UniProt_ID		UniProt_ID
A2RTY3		P35269		Q6NVY1		Q96KE9
A6NER0		P35270		Q6NW29		Q96KF2
B1AH88		P35318		Q6NW34		Q96KF7
D6RGH6		P35321		Q6NW40		Q96KG7
O00182		P35325		Q6NWY9		Q96KG9
O75072		P35326		Q6NX45		Q96KH6
O75127		P35346		Q6NX49		Q96KJ4
O75493		P35348		Q6NXE6		Q96KJ9
O95168		P35354		Q6NXG1		Q96KK3
O95900		P35367		Q6NXN4		Q96KK4
O96033		P35368		Q6NXP0		Q96KK5
P03897		P35372		Q6NXP2		Q96KM6
P04000		P35398		Q6NXP6		Q96KN1
P08519		P35408		Q6NXR0		Q96KN2
P0C5W0		P35410		Q6NXR4		Q96KN3
P0CG38		P35414		Q6NXS1		Q96KN4
P23786		P35442		Q6NXT1		Q96KN7
P35443		P35452		Q6NXT2		Q96KN8
P51582		P35453		Q6NXT4		Q96KN9
P82921		P35462		Q6NXT6		Q96KP1
P98168		P35475		Q6NY19		Q96KP4
Q04118		P35498		Q6NYC1		Q96KP6
Q0Z7S8		P35499		Q6NYC8		Q96KQ4
Q14952		P35503		Q6NZ36		Q96KQ7
Q14993		P35504		Q6NZ63		Q96KR1
Q2UY09		P35520		Q6NZ67		Q96KR4
Q3SY69		P35523		Q6NZI2		Q96KR6
Q495Z4		P35527		Q6NZY4		Q96KR7
Q5HYW3		P35542		Q6NZY7		Q96KS0
Q5JUX0		P35544		Q6P047		Q96KS9
Q5TAT6		P35548		Q6P050		Q96KT0
Q5VT79		P35555		Q6P087		Q96KT6
Q5VU13		P35556		Q6P093		Q96KT7
Q658Y4		P35557		Q6P0A1		Q96KV6
Q6DHV5		P35558		Q6P0N0		Q96KV7
Q6IEG0		P35568		Q6P0Q8		Q96KW2
Q6IMI4		P35573		Q6P158		Q96KW9
Q6IPX1		P35575		Q6P179		Q96KX0
Q6P161		P35579		Q6P1A2		Q96KX1
Q6P1M3		P35580		Q6P1J6		Q96KX2
Q6P4Q7		P35590		Q6P1J9		Q96L03
Q6UW32		P35606		Q6P1K1		Q96L08
Q6UWQ7		P35609		Q6P1K2		Q96L11
Q6UWW8		P35610		Q6P1K8		Q96L12
Q6UXB1		P35611		Q6P1L5		Q96L14
Q7L3T8		P35612		Q6P1L6		Q96L15
Q7Z7F7		P35613		Q6P1L8		Q96L16
Q86V88		P35625		Q6P1M0		Q96L21
Q8IYQ7		P35626		Q6P1M9		Q96L33
Q8IZC6		P35637		Q6P1N0		Q96L34
Q8N2F6		P35638		Q6P1N9		Q96L42
Q8N8V2		P35658		Q6P1Q0		Q96L46
Q8NAB2		P35659		Q6P1Q9		Q96L50
Q8NBK3		P35663		Q6P1R3		Q96L58
Q8NEG4		P35670		Q6P1R4		Q96L73
Q8NF37		P35680		Q6P1S2		Q96L91
Q8NFW1		P35711		Q6P1W5		Q96L92
Q8NHY0		P35712		Q6P1X5		Q96L93
Q8TAE6		P35713		Q6P1X6		Q96L94
Q96BP2		P35716		Q6P280		Q96L96
Q96G91		P35749		Q6P2C0		Q96LA5
Q96JP2		P35754		Q6P2C8		Q96LA6
Q96NB1		P35789		Q6P2D0		Q96LA8
Q96P44		P35790		Q6P2D8		Q96LA9
Q9BUE6		P35813		Q6P2E9		Q96LB0
Q9BYC8		P35858		Q6P2H3		Q96LB1
Q9C0B1		P35869		Q6P2H8		Q96LB2
Q9H0X4		P35900		Q6P2I3		Q96LB3
Q9H239		P35908		Q6P2I7		Q96LB4
Q9H2H0		P35913		Q6P2M8		Q96LB8
Q9H665		P35914		Q6P2P2		Q96LB9
Q9H845		P35916		Q6P2Q9		Q96LC7
Q9H8H3		P35968		Q6P2S7		Q96LC9
Q9NWD9		P35998		Q6P387		Q96LD1
Q9NX20		P36021		Q6P3R8		Q96LD4
Q9NYK5		P36222		Q6P3S1		Q96LD8
Q9UKF5		P36268		Q6P3S6		Q96LI5
Q9UKX5		P36269		Q6P3V2		Q96LI6
Q9UL41		P36382		Q6P3W2		Q96LI9
Q9Y606		P36383		Q6P3W6		Q96LJ7
Q9Y6N5		P36402		Q6P3W7		Q96LJ8
A0A183		P36404		Q6P3X3		Q96LK0
A0A5B9		P36405		Q6P3X8		Q96LK8
A0AUZ9		P36406		Q6P435		Q96LL3
A0AV02		P36507		Q6P444		Q96LL4
A0AV96		P36508		Q6P461		Q96LL9
A0AVF1		P36537		Q6P474		Q96LM1
A0AVI2		P36542		Q6P499		Q96LM5
A0AVI4		P36543		Q6P4A7		Q96LM6
A0AVK6		P36544		Q6P4A8		Q96LM9
A0AVT1		P36551		Q6P4D5		Q96LP2
A0FGR8		P36575		Q6P4E1		Q96LP6
A0FGR9		P36578		Q6P4F1		Q96LQ0
A0JLT2		P36639		Q6P4F2		Q96LR1
A0JNW5		P36776		Q6P4F7		Q96LR2
A0M8Q6		P36871		Q6P4H8		Q96LR4
A0MZ66		P36873		Q6P4I2		Q96LR5
A0PG75		P36888		Q6P4R8		Q96LR7
A0PJE2		P36894		Q6P531		Q96LR9
A0PJK1		P36896		Q6P575		Q96LS8
A0PJW6		P36897		Q6P582		Q96LT4
A0PJW8		P36915		Q6P587		Q96LT6
A0PJX0		P36941		Q6P589		Q96LT7
A0PJX2		P36952		Q6P597		Q96LT9
A0PJX4		P36954		Q6P5Q4		Q96LU5
A0PJX8		P36955		Q6P5R6		Q96LU7
A0PJY2		P36956		Q6P5S2		Q96LV5
A0PJZ0		P36957		Q6P5S7		Q96LW1
A0PJZ3		P36959		Q6P5W5		Q96LW2
A0PK00		P36969		Q6P5X5		Q96LW4
A0PK05		P36980		Q6P5X7		Q96LW7
A0PK11		P37023		Q6P5Z2		Q96LW9
A0ZSE6		P37058		Q6P656		Q96LX7
A1A4F0		P37059		Q6P6B1		Q96LX8
A1A4G5		P37088		Q6P6B7		Q96LY2
A1A4S6		P37108		Q6P6C2		Q96LZ2
A1A4T8		P37173		Q6P7N7		Q96LZ3
A1A4V9		P37198		Q6P988		Q96LZ7
A1A4Y4		P37231		Q6P995		Q96M02
A1A519		P37235		Q6P996		Q96M11
A1A580		P37268		Q6P9A1		Q96M15
A1A5B4		P37275		Q6P9A2		Q96M19
A1A5C7		P37287		Q6P9A3		Q96M20
A1A5D9		P37288		Q6P9B6		Q96M27
A1E959		P37802		Q6P9B9		Q96M29
A1IGU5		P37837		Q6P9F0		Q96M32
A1KXE4		P37840		Q6P9F5		Q96M34
A1KZ92		P38117		Q6P9F7		Q96M42
A1L020		P38159		Q6P9G0		Q96M43
A1L0T0		P38398		Q6P9G4		Q96M53
A1L157		P38405		Q6P9G9		Q96M60
A1L162		P38432		Q6P9H4		Q96M61
A1L167		P38435		Q6P9H5		Q96M63
A1L168		P38484		Q6PB30		Q96M66
A1L170		P38567		Q6PCB0		Q96M69
A1L188		P38570		Q6PCB5		Q96M78
A1L190		P38571		Q6PCB6		Q96M83
A1L1A6		P38606		Q6PCB7		Q96M85
A1L390		P38646		Q6PCB8		Q96M86
A1L3X0		P38919		Q6PCD5		Q96M89
A1L3X4		P38935		Q6PCE3		Q96M91
A1L429		P38936		Q6PCT2		Q96M93
A1L443		P39019		Q6PD62		Q96M94
A1L453		P39023		Q6PD74		Q96M95
A1L4H1		P39059		Q6PDA7		Q96M96
A1L4K1		P39060		Q6PDB4		Q96M98
A1L4L8		P39086		Q6PEV8		Q96MA1
A1L4Q6		P39210		Q6PEW0		Q96MA6
A1X283		P39656		Q6PEW1		Q96MB7
A1XBS5		P39687		Q6PEX3		Q96MC2
A1YPR0		P39748		Q6PEX7		Q96MC5
A1Z1Q3		P39877		Q6PEY0		Q96MC6
A2A288		P39880		Q6PEY1		Q96MC9
A2A2V5		P39900		Q6PEY2		Q96MD2
A2A2Y4		P39905		Q6PEZ8		Q96MD7
A2A2Z9		P40121		Q6PF04		Q96ME1
A2A368		P40123		Q6PF05		Q96ME7
A2A3K4		P40126		Q6PF06		Q96MF0
A2A3L6		P40145		Q6PF15		Q96MF2
A2A3N6		P40189		Q6PF18		Q96MF4
A2AJT9		P40197		Q6PFW1		Q96MF6
A2BFH1		P40198		Q6PG37		Q96MF7
A2CJ06		P40199		Q6PGN9		Q96MG2
A2IDD5		P40200		Q6PGP7		Q96MG7
A2PYH4		P40205		Q6PGQ1		Q96MG8
A2RRD8		P40222		Q6PGQ7		Q96MH2
A2RRH5		P40225		Q6PH81		Q96MH6
A2RRL7		P40227		Q6PH85		Q96MH7
A2RRP1		P40238		Q6PHR2		Q96MI6
A2RTX5		P40259		Q6PHW0		Q96MI9
A2RU14		P40261		Q6PI25		Q96MK2
A2RU30		P40305		Q6PI26		Q96MK3
A2RU37		P40306		Q6PI47		Q96MM3
A2RU48		P40313		Q6PI48		Q96MM6
A2RU49		P40337		Q6PI73		Q96MM7
A2RU54		P40394		Q6PI77		Q96MN2
A2RU67		P40424		Q6PI78		Q96MN5
A2RUB1		P40425		Q6PI97		Q96MN9
A2RUB6		P40426		Q6PI98		Q96MP5
A2RUC4		P40429		Q6PID6		Q96MP8
A2RUG3		P40616		Q6PID8		Q96MR6
A2RUH7		P40617		Q6PIF2		Q96MR7
A2RUQ5		P40692		Q6PIF6		Q96MR9
A2RUR9		P40763		Q6PII3		Q96MS0
A2RUS2		P40818		Q6PII5		Q96MS3
A2RUT3		P40855		Q6PIJ6		Q96MT0
A2RUU4		P40879		Q6PIL6		Q96MT1
A2VCK2		P40925		Q6PIS1		Q96MT3
A2VCL2		P40926		Q6PIU1		Q96MT4
A2VDF0		P40933		Q6PIU2		Q96MT7
A2VDJ0		P40937		Q6PIV2		Q96MT8
A2VEC9		P40938		Q6PIV7		Q96MU5
A3KFT3		P40939		Q6PIW4		Q96MU6
A3KMH1		P40967		Q6PIY5		Q96MU7
A3KN83		P41002		Q6PIY7		Q96MU8
A3QJZ6		P41091		Q6PIZ9		Q96MV1
A4D0S4		P41134		Q6PJ21		Q96MV8
A4D0T2		P41143		Q6PJ61		Q96MW1
A4D0T7		P41145		Q6PJ69		Q96MW5
A4D0V7		P41146		Q6PJE2		Q96MW7
A4D0Y5		P41159		Q6PJF5		Q96MX0
A4D126		P41161		Q6PJG2		Q96MX3
A4D161		P41162		Q6PJG6		Q96MX6
A4D174		P41180		Q6PJG9		Q96MY1
A4D1B5		P41181		Q6PJI9		Q96MY7
A4D1E1		P41182		Q6PJP8		Q96MZ0
A4D1E9		P41208		Q6PJQ5		Q96MZ4
A4D1F6		P41212		Q6PJT7		Q96N03
A4D1N5		P41214		Q6PJW8		Q96N06
A4D1P6		P41217		Q6PK04		Q96N11
A4D1S0		P41218		Q6PK18		Q96N16
A4D1S5		P41219		Q6PK57		Q96N19
A4D1T9		P41220		Q6PK81		Q96N20
A4D1U4		P41221		Q6PKC3		Q96N21
A4D1Z8		P41222		Q6PKG0		Q96N22
A4D250		P41223		Q6PKH6		Q96N23
A4D256		P41225		Q6PKX4		Q96N28
A4D263		P41226		Q6PL18		Q96N35
A4D2B0		P41227		Q6PL24		Q96N38
A4D2B8		P41229		Q6PL45		Q96N46
A4D2G3		P41231		Q6PML9		Q96N53
A4D2P6		P41235		Q6PP77		Q96N58
A4FU01		P41236		Q6PRD1		Q96N64
A4FU28		P41238		Q6PRD7		Q96N66
A4FU49		P41240		Q6PUV4		Q96N67
A4FU69		P41247		Q6PXP3		Q96N68
A4GXA9		P41250		Q6Q0C0		Q96N76
A4IF30		P41252		Q6Q0C1		Q96N77
A4QMS7		P41271		Q6Q4G3		Q96N87
A4QN01		P41273		Q6Q6R5		Q96N95
A4QPB2		P41279		Q6Q759		Q96N96
A4QPH2		P41439		Q6Q788		Q96NA2
A4UGR9		P41440		Q6Q795		Q96NA8
A5A3E0		P41567		Q6Q8B3		Q96NB2
A5D6W6		P41586		Q6QAJ8		Q96NB3
A5D8T8		P41587		Q6QEF8		Q96NC0
A5D8V6		P41594		Q6QHC5		Q96ND0
A5D8V7		P41595		Q6QHF9		Q96ND8
A5D8W1		P41597		Q6QHK4		Q96NE9
A5LHX3		P41732		Q6QN14		Q96NF6
A5PKW4		P41743		Q6QNK2		Q96NG3
A5PL33		P41968		Q6QNY0		Q96NG5
A5PLK6		P41970		Q6QNY1		Q96NG8
A5PLL1		P42025		Q6R2W3		Q96NH3
A5PLL7		P42081		Q6R327		Q96NI6
A5PLN7		P42126		Q6R6M4		Q96NI8
A5PLN9		P42127		Q6RFH5		Q96NJ1
A5X5Y0		P42166		Q6RFH8		Q96NJ3
A5YKK6		P42167		Q6RI45		Q96NJ5
A5YM69		P42224		Q6RSH7		Q96NJ6
A5YM72		P42226		Q6RUI8		Q96NK8
A6BM72		P42229		Q6RVD6		Q96NL0
A6H8M9		P42261		Q6RW13		Q96NL1
A6H8Y1		P42262		Q6S545		Q96NL3
A6H8Z2		P42263		Q6S5H4		Q96NL6
A6NC05		P42285		Q6S5H5		Q96NL8
A6NC42		P42330		Q6S5L8		Q96NM4
A6NC51		P42331		Q6S8J3		Q96NN9
A6NC57		P42336		Q6S8J7		Q96NR2
A6NC62		P42338		Q6S9Z5		Q96NR3
A6NC78		P42345		Q6SA08		Q96NR7
A6NC86		P42356		Q6SJ93		Q96NR8
A6NC97		P42357		Q6SJ96		Q96NS1
A6NC98		P42566		Q6SPF0		Q96NS5
A6NCC3		P42568		Q6STE5		Q96NS8
A6NCD4		P42574		Q6SZW1		Q96NT0
A6NCE7		P42575		Q6T310		Q96NT1
A6NCF5		P42658		Q6T311		Q96NT3
A6NCF6		P42677		Q6T423		Q96NT5
A6NCI4		P42679		Q6T4P5		Q96NU0
A6NCI5		P42680		Q6T4R5		Q96NU1
A6NCI8		P42681		Q6TCH4		Q96NU7
A6NCJ1		P42684		Q6TCH7		Q96NW4
A6NCK2		P42685		Q6TDP4		Q96NW7
A6NCL1		P42694		Q6TDU7		Q96NX5
A6NCL2		P42695		Q6TFL3		Q96NX9
A6NCL7		P42696		Q6TFL4		Q96NY7
A6NCM1		P42701		Q6TGC4		Q96NY8
A6NCN2		P42702		Q6U736		Q96NY9
A6NCN8		P42704		Q6U7Q0		Q96NZ1
A6NCQ9		P42765		Q6U841		Q96NZ8
A6NCS4		P42766		Q6U949		Q96NZ9
A6NCS6		P42768		Q6UB28		Q96P09
A6NCV1		P42771		Q6UB35		Q96P11
A6NCW0		P42772		Q6UB98		Q96P15
A6NCW3		P42773		Q6UB99		Q96P16
A6NCW7		P42785		Q6UDR6		Q96P20
A6ND01		P42830		Q6UE05		Q96P26
A6ND36		P42857		Q6ULP2		Q96P31
A6ND48		P42858		Q6UN15		Q96P47
A6ND91		P42892		Q6UQ28		Q96P48
A6NDA9		P42898		Q6URK8		Q96P50
A6NDB9		P43003		Q6UUV7		Q96P53
A6NDD5		P43004		Q6UUV9		Q96P56
A6NDE4		P43005		Q6UVJ0		Q96P63
A6NDE8		P43007		Q6UVK1		Q96P64
A6NDG6		P43026		Q6UVM3		Q96P65
A6NDH6		P43034		Q6UVW9		Q96P66
A6NDI0		P43080		Q6UVY6		Q96P67
A6NDK9		P43088		Q6UW01		Q96P68
A6NDL7		P43115		Q6UW02		Q96P69
A6NDL8		P43116		Q6UW10		Q96P70
A6NDN3		P43119		Q6UW15		Q96P71
A6NDN8		P43121		Q6UW49		Q96P88
A6NDP7		P43146		Q6UW56		Q96PB1
A6NDR6		P43155		Q6UW60		Q96PB7
A6NDS4		P43166		Q6UW63		Q96PB8
A6NDU8		P43220		Q6UW68		Q96PC2
A6NDV4		P43234		Q6UW78		Q96PC3
A6NDX4		P43235		Q6UW88		Q96PC5
A6NDX5		P43243		Q6UWB1		Q96PD2
A6NDY0		P43246		Q6UWB4		Q96PD4
A6NDY2		P43250		Q6UWD8		Q96PD5
A6NDZ8		P43251		Q6UWE0		Q96PD6
A6NE01		P43268		Q6UWE3		Q96PD7
A6NE02		P43304		Q6UWF3		Q96PE1
A6NE21		P43307		Q6UWF5		Q96PE2
A6NE52		P43308		Q6UWF7		Q96PE3
A6NE82		P43320		Q6UWF9		Q96PE5
A6NEA5		P43351		Q6UWH4		Q96PE6
A6NEC2		P43353		Q6UWH6		Q96PE7
A6NED2		P43354		Q6UWI2		Q96PF1
A6NEE1		P43355		Q6UWI4		Q96PF2
A6NEF3		P43356		Q6UWJ1		Q96PG1
A6NEH6		P43357		Q6UWJ8		Q96PG2
A6NEH8		P43358		Q6UWK7		Q96PH1
A6NEJ1		P43359		Q6UWL2		Q96PH6
A6NEK1		P43360		Q6UWL6		Q96PI1
A6NEL2		P43361		Q6UWM5		Q96PJ5
A6NEL3		P43362		Q6UWM7		Q96PK6
A6NEM1		P43363		Q6UWM9		Q96PL1
A6NEN9		P43364		Q6UWN0		Q96PL2
A6NEQ0		P43365		Q6UWN5		Q96PL5
A6NEQ2		P43366		Q6UWN8		Q96PM5
A6NER3		P43378		Q6UWP2		Q96PM9
A6NES4		P43403		Q6UWP7		Q96PN6
A6NET4		P43405		Q6UWP8		Q96PN7
A6NEV1		P43487		Q6UWQ5		Q96PN8
A6NEW6		P43489		Q6UWR7		Q96PP4
A6NEY3		P43490		Q6UWT2		Q96PP8
A6NEY8		P43626		Q6UWT4		Q96PP9
A6NF01		P43627		Q6UWU2		Q96PQ0
A6NF34		P43628		Q6UWU4		Q96PQ1
A6NF36		P43629		Q6UWV2		Q96PQ5
A6NF83		P43630		Q6UWV6		Q96PQ6
A6NF89		P43631		Q6UWV7		Q96PQ7
A6NFA0		P43632		Q6UWW0		Q96PR1
A6NFA1		P43652		Q6UWW9		Q96PS1
A6NFC5		P43657		Q6UWX4		Q96PS6
A6NFC9		P43681		Q6UWY0		Q96PS8
A6NFD8		P43686		Q6UWY2		Q96PT3
A6NFE2		P43694		Q6UWY5		Q96PT4
A6NFE3		P43699		Q6UWZ7		Q96PU4
A6NFF2		P43897		Q6UX01		Q96PU5
A6NFH5		P45378		Q6UX04		Q96PU8
A6NFI3		P45379		Q6UX06		Q96PU9
A6NFK2		P45381		Q6UX07		Q96PV0
A6NFL8		P45452		Q6UX15		Q96PV4
A6NFN3		P45844		Q6UX27		Q96PV6
A6NFN9		P45877		Q6UX34		Q96PV7
A6NFQ2		P45880		Q6UX39		Q96PW8
A6NFQ7		P45954		Q6UX40		Q96PX1
A6NFR6		P45973		Q6UX41		Q96PX6
A6NFT4		P45974		Q6UX46		Q96PX8
A6NFU0		P45983		Q6UX52		Q96PX9
A6NFU8		P45984		Q6UX53		Q96PY0
A6NFX1		P45985		Q6UX65		Q96PY5
A6NFY4		P46013		Q6UX68		Q96PY6
A6NFY7		P46019		Q6UX71		Q96PZ0
A6NFZ4		P46020		Q6UX72		Q96PZ2
A6NG13		P46059		Q6UX73		Q96PZ7
A6NGA9		P46060		Q6UX82		Q96Q04
A6NGB0		P46063		Q6UX98		Q96Q05
A6NGB7		P46087		Q6UXA7		Q96Q06
A6NGB9		P46089		Q6UXB0		Q96Q07
A6NGC4		P46091		Q6UXB2		Q96Q11
A6NGD5		P46092		Q6UXB3		Q96Q15
A6NGE4		P46093		Q6UXB4		Q96Q27
A6NGE7		P46094		Q6UXB8		Q96Q35
A6NGG3		P46095		Q6UXC1		Q96Q40
A6NGG8		P46098		Q6UXD1		Q96Q42
A6NGH7		P46100		Q6UXD5		Q96Q45
A6NGH8		P46108		Q6UXD7		Q96Q77
A6NGJ6		P46109		Q6UXE8		Q96Q80
A6NGK3		P46199		Q6UXF1		Q96Q83
A6NGN4		P46379		Q6UXF7		Q96Q89
A6NGN9		P46439		Q6UXG2		Q96Q91
A6NGQ2		P46459		Q6UXG3		Q96QA5
A6NGR9		P46527		Q6UXG8		Q96QA6
A6NGS2		P46531		Q6UXH0		Q96QB1
A6NGU5		P46597		Q6UXH1		Q96QC0
A6NGU7		P46663		Q6UXH8		Q96QD5
A6NGW2		P46695		Q6UXH9		Q96QD8
A6NGY1		P46721		Q6UXI7		Q96QD9
A6NGY3		P46734		Q6UXI9		Q96QE2
A6NGY5		P46736		Q6UXK2		Q96QE3
A6NGZ8		P46776		Q6UXK5		Q96QE4
A6NH00		P46777		Q6UXL0		Q96QE5
A6NH11		P46778		Q6UXM1		Q96QF0
A6NH13		P46779		Q6UXN2		Q96QF7
A6NH21		P46781		Q6UXN7		Q96QG7
A6NH52		P46782		Q6UXN8		Q96QH2
A6NH57		P46783		Q6UXN9		Q96QH8
A6NHA9		P46821		Q6UXP3		Q96QI5
A6NHC0		P46926		Q6UXP7		Q96QK1
A6NHG4		P46934		Q6UXP9		Q96QK8
A6NHG9		P46937		Q6UXQ4		Q96QP1
A6NHJ4		P46939		Q6UXQ8		Q96QR1
A6NHL2		P46940		Q6UXR4		Q96QR8
A6NHM9		P46952		Q6UXR6		Q96QS1
A6NHN0		P46976		Q6UXR8		Q96QS3
A6NHN6		P46977		Q6UXS0		Q96QS6
A6NHP3		P47211		Q6UXS9		Q96QT4
A6NHQ2		P47224		Q6UXT8		Q96QT6
A6NHQ4		P47710		Q6UXT9		Q96QU1
A6NHR8		P47712		Q6UXU0		Q96QU4
A6NHR9		P47736		Q6UXU4		Q96QU6
A6NHS1		P47755		Q6UXU6		Q96QU8
A6NHS7		P47756		Q6UXV0		Q96QV1
A6NHT5		P47775		Q6UXV1		Q96QV6
A6NHU5		P47804		Q6UXV3		Q96QZ0
A6NHX0		P47813		Q6UXV4		Q96QZ7
A6NHY2		P47869		Q6UXX5		Q96R05
A6NHY6		P47870		Q6UXX9		Q96R06
A6NHZ5		P47871		Q6UXY1		Q96R08
A6NI03		P47872		Q6UXY8		Q96R09
A6NI15		P47874		Q6UXZ0		Q96R27
A6NI28		P47881		Q6UXZ3		Q96R28
A6NI47		P47883		Q6UXZ4		Q96R30
A6NI56		P47884		Q6UY01		Q96R45
A6NI61		P47887		Q6UY09		Q96R47
A6NI72		P47888		Q6UY11		Q96R48
A6NI73		P47890		Q6UY13		Q96R54
A6NI79		P47893		Q6UY14		Q96R67
A6NI86		P47895		Q6UY18		Q96R69
A6NI87		P47897		Q6UY27		Q96R72
A6NIE6		P47898		Q6UYE1		Q96R84
A6NIE9		P47900		Q6V0I7		Q96RA2
A6NIH7		P47901		Q6V0L0		Q96RB7
A6NIJ5		P47902		Q6V1P9		Q96RC9
A6NIJ9		P47914		Q6V1X1		Q96RD0
A6NIK2		P47928		Q6V702		Q96RD1
A6NIL9		P47929		Q6V9R5		Q96RD2
A6NIM6		P47944		Q6VAB6		Q96RD3
A6NIN4		P47972		Q6VB84		Q96RD6
A6NIR3		P47974		Q6VB85		Q96RD7
A6NIU2		P47985		Q6VEQ5		Q96RD9
A6NIV6		P47989		Q6VMQ6		Q96RE7
A6NIX2		P47992		Q6VN20		Q96RE9
A6NIY4		P48023		Q6VUC0		Q96RF0
A6NIZ1		P48029		Q6VVB1		Q96RG2
A6NJ08		P48039		Q6VVX0		Q96RI0
A6NJ16		P48047		Q6VY07		Q96RI1
A6NJ46		P48048		Q6W0C5		Q96RI8
A6NJ64		P48050		Q6W2J9		Q96RI9
A6NJ69		P48051		Q6W349		Q96RJ0
A6NJ78		P48052		Q6W3E5		Q96RJ3
A6NJ88		P48058		Q6W4X9		Q96RJ6
A6NJB7		P48059		Q6W5P4		Q96RK0
A6NJG2		P48060		Q6WBX8		Q96RK1
A6NJG6		P48061		Q6WCQ1		Q96RK4
A6NJI1		P48065		Q6WKZ4		Q96RL1
A6NJI9		P48066		Q6WN34		Q96RL6
A6NJJ6		P48067		Q6WQI6		Q96RL7
A6NJL1		P48145		Q6WRI0		Q96RM1
A6NJQ4		P48146		Q6WRX3		Q96RN1
A6NJR5		P48147		Q6X4T0		Q96RN5
A6NJS3		P48163		Q6X4U4		Q96RP3
A6NJT0		P48165		Q6X4W1		Q96RP7
A6NJU9		P48167		Q6X784		Q96RP8
A6NJV1		P48169		Q6X9E4		Q96RP9
A6NJW4		P48200		Q6XCG6		Q96RQ1
A6NJW9		P48201		Q6XD76		Q96RQ3
A6NJY1		P48230		Q6XE24		Q96RQ9
A6NJY4		P48304		Q6XE38		Q96RR1
A6NJZ3		P48307		Q6XLA1		Q96RR4
A6NJZ7		P48357		Q6XPR3		Q96RS0
A6NK02		P48378		Q6XPS3		Q96RS6
A6NK06		P48380		Q6XQN6		Q96RT1
A6NK44		P48382		Q6XR72		Q96RT6
A6NK53		P48426		Q6XUX3		Q96RT7
A6NK58		P48431		Q6XXX2		Q96RT8
A6NK59		P48436		Q6XYB7		Q96RU2
A6NK75		P48443		Q6XYQ8		Q96RU3
A6NK89		P48444		Q6XZB0		Q96RU7
A6NK97		P48448		Q6XZF7		Q96RU8
A6NKB5		P48449		Q6Y1H2		Q96RV3
A6NKC0		P48454		Q6Y288		Q96RW7
A6NKC4		P48506		Q6Y2X3		Q96RY5
A6NKC9		P48507		Q6Y7W6		Q96RY7
A6NKD2		P48509		Q6YBV0		Q96S06
A6NKD9		P48539		Q6YFQ2		Q96S07
A6NKF1		P48544		Q6YHK3		Q96S15
A6NKF2		P48546		Q6YHU6		Q96S16
A6NKF7		P48547		Q6YI46		Q96S19
A6NKF9		P48549		Q6YN16		Q96S21
A6NKG5		P48551		Q6YP21		Q96S37
A6NKH3		P48552		Q6ZMB0		Q96S38
A6NKK0		P48553		Q6ZMB5		Q96S42
A6NKL6		P48556		Q6ZMC9		Q96S44
A6NKN8		P48594		Q6ZMD2		Q96S52
A6NKP2		P48595		Q6ZMG9		Q96S53
A6NKQ9		P48634		Q6ZMH5		Q96S55
A6NKT7		P48637		Q6ZMI0		Q96S59
A6NKU9		P48643		Q6ZMI3		Q96S65
A6NKW6		P48645		Q6ZMJ2		Q96S66
A6NKX1		P48651		Q6ZMJ4		Q96S79
A6NKX4		P48664		Q6ZMK1		Q96S82
A6NL05		P48668		Q6ZMM2		Q96S86
A6NL08		P48681		Q6ZMN7		Q96S90
A6NL26		P48723		Q6ZMN8		Q96S94
A6NL46		P48728		Q6ZMP0		Q96S95
A6NL82		P48729		Q6ZMQ8		Q96S96
A6NL88		P48730		Q6ZMR3		Q96S97
A6NL99		P48735		Q6ZMR5		Q96S99
A6NLC5		P48736		Q6ZMS4		Q96SA4
A6NLC8		P48739		Q6ZMS7		Q96SB3
A6NLE4		P48740		Q6ZMT1		Q96SB4
A6NLF2		P48741		Q6ZMT4		Q96SB8
A6NLI5		P48742		Q6ZMT9		Q96SC8
A6NLJ0		P48745		Q6ZMU1		Q96SD1
A6NLP5		P48751		Q6ZMU5		Q96SE0
A6NLU0		P48764		Q6ZMV5		Q96SE7
A6NLU5		P48775		Q6ZMV7		Q96SF2
A6NLW8		P48788		Q6ZMV8		Q96SF7
A6NLX3		P48960		Q6ZMV9		Q96SI1
A6NLX4		P48995		Q6ZMW2		Q96SI9
A6NM03		P49005		Q6ZMW3		Q96SJ8
A6NM10		P49006		Q6ZMY3		Q96SK2
A6NM11		P49019		Q6ZMY6		Q96SK3
A6NM15		P49023		Q6ZMY9		Q96SL1
A6NM28		P49069		Q6ZMZ0		Q96SL4
A6NM36		P49116		Q6ZMZ3		Q96SL8
A6NM43		P49137		Q6ZN01		Q96SM3
A6NM45		P49146		Q6ZN03		Q96SN7
A6NM62		P49184		Q6ZN04		Q96SN8
A6NM66		P49189		Q6ZN06		Q96SQ5
A6NM76		P49190		Q6ZN08		Q96SQ7
A6NMA1		P49207		Q6ZN11		Q96SQ9
A6NMB1		P49221		Q6ZN16		Q96SR6
A6NMB9		P49223		Q6ZN17		Q96ST2
A6NMC2		P49238		Q6ZN18		Q96ST3
A6NMD0		P49247		Q6ZN19		Q96ST8
A6NMD2		P49257		Q6ZN28		Q96SU4
A6NMK7		P49279		Q6ZN30		Q96SW2
A6NMK8		P49281		Q6ZN32		Q96SY0
A6NML5		P49286		Q6ZN44		Q96SZ4
A6NMN3		P49321		Q6ZN54		Q96SZ5
A6NMP4		P49326		Q6ZN55		Q96SZ6
A6NMS3		P49327		Q6ZN57		Q96T17
A6NMS7		P49335		Q6ZN66		Q96T21
A6NMT0		P49336		Q6ZN68		Q96T23
A6NMU1		P49354		Q6ZN79		Q96T25
A6NMV5		P49356		Q6ZN84		Q96T37
A6NMX2		P49366		Q6ZN92		Q96T49
A6NMY6		P49368		Q6ZNA1		Q96T51
A6NMZ2		P49406		Q6ZNA4		Q96T52
A6NMZ5		P49407		Q6ZNA5		Q96T53
A6NMZ7		P49411		Q6ZNB5		Q96T54
A6NN06		P49418		Q6ZNB6		Q96T55
A6NN14		P49419		Q6ZNB7		Q96T58
A6NN73		P49427		Q6ZNC4		Q96T59
A6NN90		P49441		Q6ZNC8		Q96T60
A6NN92		P49447		Q6ZNE5		Q96T66
A6NNA2		P49448		Q6ZNE9		Q96T68
A6NNA5		P49450		Q6ZNF0		Q96T75
A6NNB3		P49454		Q6ZNG0		Q96T76
A6NNC1		P49458		Q6ZNG1		Q96T83
A6NND4		P49459		Q6ZNG2		Q96T88
A6NNE9		P49585		Q6ZNG9		Q96T91
A6NNF4		P49588		Q6ZNH5		Q96T92
A6NNH0		P49589		Q6ZNI0		Q96TA0
A6NNH2		P49590		Q6ZNJ1		Q96TA1
A6NNJ1		P49591		Q6ZNK6		Q96TA2
A6NNL0		P49593		Q6ZNL6		Q96TC7
A6NNL5		P49619		Q6ZNM6		Q99062
A6NNM3		P49638		Q6ZNQ3		Q99075
A6NNM8		P49639		Q6ZNR0		Q99081
A6NNN8		P49640		Q6ZNR8		Q99102
A6NNP5		P49641		Q6ZNW5		Q99217
A6NNS2		P49642		Q6ZP01		Q99218
A6NNT2		P49643		Q6ZP29		Q99250
A6NNV3		P49662		Q6ZP65		Q99259
A6NNW6		P49674		Q6ZP68		Q99417
A6NNX1		P49675		Q6ZP80		Q99418
A6NNY8		P49682		Q6ZP82		Q99424
A6NNZ2		P49683		Q6ZP98		Q99426
A6NP11		P49685		Q6ZPA2		Q99435
A6NP61		P49703		Q6ZPB5		Q99436
A6PVC2		P49711		Q6ZPD8		Q99437
A6PVI3		P49715		Q6ZPD9		Q99439
A6PVL3		P49716		Q6ZQN5		Q99440
A6PVS8		P49720		Q6ZQN7		Q99442
A6PVY3		P49721		Q6ZQQ2		Q99445
A6PW82		P49736		Q6ZQQ6		Q99447
A6QL63		P49746		Q6ZQR2		Q99453
A6QL64		P49747		Q6ZQT0		Q99456
A6XGL0		P49748		Q6ZQT7		Q99457
A6ZKI3		P49750		Q6ZQV5		Q99459
A7E2F4		P49753		Q6ZQW0		Q99460
A7E2S9		P49754		Q6ZQX7		Q99463
A7E2U8		P49755		Q6ZQY2		Q99466
A7E2V4		P49756		Q6ZQY3		Q99467
A7E2Y1		P49757		Q6ZQY7		Q99469
A7KAX9		P49758		Q6ZR03		Q99470
A7MBM2		P49759		Q6ZR08		Q99471
A7MCY6		P49760		Q6ZR37		Q99487
A7MD48		P49761		Q6ZR52		Q99489
A7XYQ1		P49763		Q6ZR54		Q99490
A8CG34		P49765		Q6ZR62		Q99496
A8K010		P49767		Q6ZR85		Q99497
A8K0R7		P49768		Q6ZRC1		Q99500
A8K0S8		P49770		Q6ZRF7		Q99501
A8K0Z3		P49771		Q6ZRF8		Q99502
A8K2U0		P49773		Q6ZRG5		Q99504
A8K4G0		P49788		Q6ZRH7		Q99518
A8K554		P49789		Q6ZRH9		Q99519
A8K5M9		P49790		Q6ZRI0		Q99523
A8K7I4		P49792		Q6ZRI6		Q99525
A8K830		P49795		Q6ZRI8		Q99527
A8K855		P49796		Q6ZRK6		Q99536
A8K8P3		P49798		Q6ZRM9		Q99538
A8K8V0		P49802		Q6ZRN7		Q99541
A8K979		P49810		Q6ZRP0		Q99542
A8MPP1		P49815		Q6ZRP5		Q99543
A8MPS7		P49821		Q6ZRP7		Q99547
A8MPX8		P49840		Q6ZRQ5		Q99549
A8MPY1		P49841		Q6ZRR5		Q99550
A8MQ03		P49842		Q6ZRR7		Q99551
A8MQ11		P49848		Q6ZRR9		Q99558
A8MQ14		P49862		Q6ZRS2		Q99567
A8MQ27		P49863		Q6ZRS4		Q99569
A8MQB3		P49888		Q6ZRT6		Q99570
A8MQT2		P49895		Q6ZRU5		Q99571
A8MRT5		P49901		Q6ZRV2		Q99572
A8MSI8		P49902		Q6ZRV3		Q99574
A8MT19		P49903		Q6ZRX8		Q99575
A8MT33		P49908		Q6ZRY4		Q99576
A8MT65		P49910		Q6ZRZ4		Q99578
A8MT66		P49913		Q6ZS02		Q99581
A8MT69		P49914		Q6ZS10		Q99583
A8MT70		P49915		Q6ZS11		Q99584
A8MT82		P49916		Q6ZS17		Q99590
A8MTA8		P49917		Q6ZS27		Q99592
A8MTB9		P49918		Q6ZS30		Q99593
A8MTI9		P49959		Q6ZS46		Q99594
A8MTJ3		P49961		Q6ZS49		Q99595
A8MTJ6		P50052		Q6ZS52		Q99598
A8MTL0		P50053		Q6ZS62		Q99607
A8MTL3		P50120		Q6ZS72		Q99608
A8MTL9		P50135		Q6ZS81		Q99611
A8MTQ0		P50148		Q6ZS82		Q99612
A8MTW9		P50150		Q6ZS86		Q99613
A8MTY0		P50151		Q6ZS92		Q99614
A8MTY7		P50213		Q6ZS94		Q99615
A8MTZ0		P50219		Q6ZSA7		Q99616
A8MTZ7		P50221		Q6ZSA8		Q99618
A8MU10		P50222		Q6ZSB3		Q99619
A8MU46		P50225		Q6ZSB9		Q99622
A8MU76		P50226		Q6ZSC3		Q99623
A8MU93		P50238		Q6ZSG1		Q99624
A8MUA0		P50281		Q6ZSG2		Q99626
A8MUH7		P50336		Q6ZSI9		Q99627
A8MUI8		P50391		Q6ZSJ8		Q99633
A8MUK1		P50395		Q6ZSJ9		Q99638
A8MUL3		P50402		Q6ZSK4		Q99640
A8MUM7		P50406		Q6ZSM3		Q99643
A8MUN3		P50416		Q6ZSN1		Q99645
A8MUP2		P50440		Q6ZSR3		Q99650
A8MUP6		P50443		Q6ZSR6		Q99653
A8MUU1		P50452		Q6ZSR9		Q99661
A8MUU9		P50453		Q6ZSS3		Q99665
A8MUV8		P50454		Q6ZSS7		Q99666
A8MUX0		P50458		Q6ZST2		Q99674
A8MUZ8		P50461		Q6ZST4		Q99675
A8MV23		P50479		Q6ZST8		Q99676
A8MV24		P50502		Q6ZSU1		Q99677
A8MV57		P50539		Q6ZSV7		Q99678
A8MV65		P50542		Q6ZSY5		Q99679
A8MV72		P50548		Q6ZSZ5		Q99680
A8MV81		P50549		Q6ZSZ6		Q99683
A8MVA2		P50552		Q6ZT07		Q99684
A8MVG2		P50553		Q6ZT12		Q99685
A8MVJ9		P50570		Q6ZT21		Q99687
A8MVM7		P50579		Q6ZT52		Q99689
A8MVS1		P50583		Q6ZT77		Q99697
A8MVS5		P50591		Q6ZT83		Q99698
A8MVU1		P50607		Q6ZT89		Q99700
A8MVW0		P50613		Q6ZT98		Q99704
A8MVW5		P50616		Q6ZTA4		Q99705
A8MVX0		P50747		Q6ZTB9		Q99706
A8MW92		P50748		Q6ZTC4		Q99707
A8MW95		P50749		Q6ZTI0		Q99708
A8MW99		P50750		Q6ZTI6		Q99712
A8MWA4		P50851		Q6ZTK2		Q99714
A8MWA6		P50876		Q6ZTN6		Q99715
A8MWD9		P50895		Q6ZTQ3		Q99717
A8MWE9		P50897		Q6ZTQ4		Q99719
A8MWK0		P50914		Q6ZTR5		Q99720
A8MWL6		P50990		Q6ZTR7		Q99726
A8MWL7		P50991		Q6ZTU2		Q99727
A8MWP4		P50993		Q6ZTW0		Q99728
A8MWP6		P50995		Q6ZTY8		Q99729
A8MWS1		P51003		Q6ZTY9		Q99731
A8MWV9		P51114		Q6ZTZ1		Q99732
A8MWX3		P51116		Q6ZU15		Q99733
A8MWY0		P51124		Q6ZU35		Q99735
A8MX19		P51148		Q6ZU45		Q99741
A8MX34		P51149		Q6ZU52		Q99742
A8MX76		P51151		Q6ZU64		Q99743
A8MX80		P51153		Q6ZU65		Q99747
A8MXD5		P51157		Q6ZU67		Q99748
A8MXE2		P51159		Q6ZU69		Q99750
A8MXJ8		P51160		Q6ZU80		Q99755
A8MXK1		P51161		Q6ZU82		Q99757
A8MXK9		P51164		Q6ZUB0		Q99758
A8MXQ7		P51168		Q6ZUB1		Q99759
A8MXT2		P51170		Q6ZUF6		Q99766
A8MXU0		P51172		Q6ZUG5		Q99767
A8MXV4		P51178		Q6ZUI0		Q99784
A8MXV6		P51397		Q6ZUJ4		Q99788
A8MXY4		P51398		Q6ZUJ8		Q99795
A8MXZ1		P51449		Q6ZUK4		Q99797
A8MXZ3		P51451		Q6ZUL3		Q99798
A8MY62		P51452		Q6ZUM4		Q99801
A8MYA2		P51460		Q6ZUS5		Q99805
A8MYB1		P51504		Q6ZUS6		Q99807
A8MYJ7		P51508		Q6ZUT1		Q99808
A8MYP8		P51511		Q6ZUT3		Q99811
A8MYU2		P51512		Q6ZUT4		Q99814
A8MYV0		P51513		Q6ZUT6		Q99816
A8MYX2		P51522		Q6ZUT9		Q99819
A8MYZ0		P51523		Q6ZUU3		Q99828
A8MYZ5		P51530		Q6ZUV0		Q99829
A8MYZ6		P51531		Q6ZUX3		Q99832
A8MZ25		P51532		Q6ZUX7		Q99835
A8MZ26		P51553		Q6ZV29		Q99836
A8MZ36		P51570		Q6ZV50		Q99848
A8MZ59		P51571		Q6ZV56		Q99853
A8MZ97		P51572		Q6ZV60		Q99856
A8MZA4		P51575		Q6ZV65		Q99865
A8MZF0		P51580		Q6ZV70		Q99871
A8MZG2		P51587		Q6ZV73		Q99873
A8MZH6		P51589		Q6ZV77		Q99877
A8TX70		P51606		Q6ZV89		Q99878
A9QM74		P51608		Q6ZVC0		Q99879
A9UHW6		P51610		Q6ZVD7		Q99880
A9YTQ3		P51617		Q6ZVD8		Q99884
A9Z1Z3		P51636		Q6ZVE7		Q99895
B0FP48		P51648		Q6ZVF9		Q99909
B0I1T2		P51649		Q6ZVH6		Q99928
B0YJ81		P51654		Q6ZVH7		Q99929
B1AJZ1		P51659		Q6ZVK1		Q99932
B1AJZ9		P51665		Q6ZVK8		Q99933
B1AK53		P51668		Q6ZVL6		Q99935
B1AK76		P51671		Q6ZVL8		Q99941
B1AKI9		P51674		Q6ZVM7		Q99942
B1AL46		P51677		Q6ZVN7		Q99943
B1AL88		P51679		Q6ZVN8		Q99944
B1AMM8		P51681		Q6ZVQ6		Q99946
B1ANH7		P51684		Q6ZVS7		Q99952
B1ANS9		P51685		Q6ZVT0		Q99954
B1ANY3		P51686		Q6ZVT6		Q99956
B1APH4		P51687		Q6ZVU0		Q99958
B1ATL7		P51688		Q6ZVW7		Q99959
B2CW77		P51689		Q6ZVX7		Q99961
B2RC85		P51690		Q6ZVX9		Q99962
B2RD01		P51692		Q6ZVZ8		Q99963
B2RN74		P51693		Q6ZW05		Q99965
B2RNN3		P51784		Q6ZW13		Q99966
B2RPK0		P51786		Q6ZW31		Q99967
B2RTY4		P51787		Q6ZW33		Q99969
B2RU33		P51788		Q6ZW35		Q99972
B2RUY7		P51790		Q6ZW49		Q99973
B2RUZ4		P51793		Q6ZW61		Q99983
B2RV13		P51795		Q6ZW76		Q99985
B2RXF0		P51797		Q6ZWB6		Q99986
B2RXF5		P51798		Q6ZWC4		Q99988
B2RXH2		P51800		Q6ZWE6		Q99990
B2RXH4		P51801		Q6ZWH5		Q99996
B3GLJ2		P51805		Q6ZWI9		Q99999
B3KS81		P51808		Q6ZWJ1		Q9BPU6
B3SHH9		P51809		Q6ZWJ8		Q9BPU9
B4DJY2		P51810		Q6ZWK4		Q9BPV8
B4DS77		P51811		Q6ZWK6		Q9BPW4
B4DU55		P51812		Q6ZWL3		Q9BPW5
B4DX44		P51813		Q6ZWT7		Q9BPW8
B4DXR9		P51814		Q6ZXV5		Q9BPW9
B5MCN3		P51815		Q6ZYL4		Q9BPX1
B5MD39		P51816		Q701N2		Q9BPX3
B6A8C7		P51817		Q701N4		Q9BPX5
B6SEH8		P51825		Q702N8		Q9BPX6
B6SEH9		P51826		Q709C8		Q9BPX7
B7U540		P51828		Q709F0		Q9BPY3
B7Z1M9		P51841		Q70CQ1		Q9BPY8
B7Z6K7		P51843		Q70CQ2		Q9BPZ2
B7Z8K6		P51854		Q70CQ3		Q9BPZ3
B7ZAQ6		P51857		Q70CQ4		Q9BPZ7
B7ZBB8		P51858		Q70E73		Q9BQ04
B8ZZ34		P51861		Q70EK8		Q9BQ08
B9A064		P51864		Q70EK9		Q9BQ13
B9EJG8		P51878		Q70EL1		Q9BQ15
B9ZVM9		P51884		Q70EL2		Q9BQ16
C4AMC7		P51888		Q70EL3		Q9BQ24
C9J069		P51911		Q70EL4		Q9BQ31
C9J1S8		P51946		Q70HW3		Q9BQ39
C9J202		P51948		Q70IA6		Q9BQ48
C9J302		P51955		Q70IA8		Q9BQ49
C9J3I9		P51956		Q70J99		Q9BQ50
C9J3V5		P51957		Q70JA7		Q9BQ51
C9J442		P51959		Q70SY1		Q9BQ52
C9J6K1		P51965		Q70UQ0		Q9BQ61
C9J798		P51970		Q70YC4		Q9BQ65
C9JBD0		P51991		Q70YC5		Q9BQ66
C9JC47		P51993		Q70Z35		Q9BQ67
C9JCN9		P52179		Q70Z44		Q9BQ69
C9JDP6		P52198		Q70Z53		Q9BQ70
C9JDV5		P52209		Q711Q0		Q9BQ75
C9JE40		P52272		Q712K3		Q9BQ83
C9JFL3		P52292		Q717R9		Q9BQ87
C9JH25		P52294		Q719H9		Q9BQ89
C9JI98		P52298		Q719I0		Q9BQ90
C9JJ37		P52306		Q71DI3		Q9BQ95
C9JL84		P52333		Q71F23		Q9BQA1
C9JLR9		P52429		Q71F56		Q9BQA5
C9JLW8		P52434		Q71F78		Q9BQA9
C9JN71		P52435		Q71H61		Q9BQB4
C9JQI7		P52564		Q71RC2		Q9BQB6
C9JR72		P52565		Q71RC9		Q9BQC3
C9JRZ8		P52566		Q71RG4		Q9BQC6
C9JTQ0		P52569		Q71RG6		Q9BQD1
C9JUS6		P52594		Q71RH2		Q9BQD3
C9JVW0		P52597		Q71RS6		Q9BQD7
C9JXX5		P52630		Q71SY5		Q9BQE3
D3W0D1		P52655		Q71U36		Q9BQE4
E0CX11		P52657		Q71UI9		Q9BQE5
E2RYF6		P52701		Q71UM5		Q9BQE6
E2RYF7		P52732		Q75L30		Q9BQE9
E5RJM6		P52735		Q75LS8		Q9BQF6
E5RQL4		P52736		Q75MW2		Q9BQG0
E7EML9		P52737		Q75N03		Q9BQG1
E7ERA6		P52738		Q75N90		Q9BQG2
E7EW31		P52739		Q75NE6		Q9BQI0
F5GYI3		P52740		Q75QN2		Q9BQI3
F5H4A9		P52741		Q75T13		Q9BQI4
O00110		P52742		Q75V66		Q9BQI5
O00115		P52743		Q75VX8		Q9BQI6
O00116		P52744		Q75WM6		Q9BQI7
O00124		P52746		Q765I0		Q9BQI9
O00139		P52747		Q765P7		Q9BQJ4
O00141		P52756		Q76B58		Q9BQK8
O00142		P52757		Q76EJ3		Q9BQL6
O00144		P52758		Q76FK4		Q9BQM9
O00148		P52788		Q76G19		Q9BQN1
O00151		P52789		Q76I76		Q9BQP7
O00154		P52790		Q76KD6		Q9BQP9
O00155		P52797		Q76KP1		Q9BQQ3
O00159		P52798		Q76KX8		Q9BQQ7
O00160		P52799		Q76L83		Q9BQR3
O00161		P52803		Q76LX8		Q9BQS2
O00165		P52815		Q76M96		Q9BQS6
O00167		P52823		Q76MJ5		Q9BQS7
O00168		P52824		Q76N32		Q9BQS8
O00170		P52848		Q76N89		Q9BQT8
O00175		P52849		Q76NI1		Q9BQT9
O00178		P52888		Q7KYR7		Q9BQW3
O00180		P52895		Q7KZ85		Q9BQY4
O00186		P52907		Q7KZF4		Q9BQY6
O00187		P52926		Q7KZI7		Q9BQY9
O00189		P52943		Q7KZN9		Q9BR01
O00192		P52945		Q7L014		Q9BR09
O00193		P52948		Q7L099		Q9BR10
O00194		P52951		Q7L0J3		Q9BR11
O00198		P52952		Q7L0L9		Q9BR26
O00203		P52954		Q7L0Q8		Q9BR39
O00204		P52961		Q7L0R7		Q9BR46
O00206		P53004		Q7L0X0		Q9BR61
O00212		P53007		Q7L0X2		Q9BR76
O00213		P53041		Q7L0Y3		Q9BR77
O00214		P53350		Q7L190		Q9BR84
O00217		P53355		Q7L1I2		Q9BRA0
O00219		P53365		Q7L1Q6		Q9BRA2
O00220		P53367		Q7L1S5		Q9BRB3
O00221		P53370		Q7L1T6		Q9BRC7
O00222		P53384		Q7L1V2		Q9BRD0
O00230		P53396		Q7L1W4		Q9BRF8
O00231		P53420		Q7L211		Q9BRG1
O00232		P53539		Q7L266		Q9BRG2
O00233		P53567		Q7L273		Q9BRH9
O00237		P53582		Q7L2E3		Q9BRI3
O00238		P53597		Q7L2H7		Q9BRJ2
O00241		P53602		Q7L2J0		Q9BRJ6
O00244		P53609		Q7L2K0		Q9BRJ7
O00253		P53611		Q7L2R6		Q9BRJ9
O00254		P53618		Q7L2Z9		Q9BRK0
O00255		P53621		Q7L311		Q9BRK3
O00257		P53634		Q7L3B6		Q9BRK4
O00258		P53667		Q7L3S4		Q9BRK5
O00264		P53671		Q7L3V2		Q9BRL6
O00267		P53672		Q7L4E1		Q9BRL7
O00268		P53673		Q7L4I2		Q9BRN9
O00270		P53674		Q7L4P6		Q9BRP0
O00273		P53675		Q7L4S7		Q9BRP1
O00287		P53677		Q7L513		Q9BRP4
O00291		P53680		Q7L523		Q9BRP7
O00292		P53701		Q7L576		Q9BRP8
O00294		P53708		Q7L590		Q9BRP9
O00295		P53778		Q7L591		Q9BRQ0
O00299		P53779		Q7L592		Q9BRQ3
O00300		P53794		Q7L5A3		Q9BRQ4
O00303		P53801		Q7L5A8		Q9BRQ5
O00305		P53803		Q7L5D6		Q9BRQ6
O00308		P53804		Q7L5L3		Q9BRQ8
O00311		P53805		Q7L5N1		Q9BRR0
O00321		P53814		Q7L5N7		Q9BRR3
O00322		P53816		Q7L5Y1		Q9BRR6
O00327		P53985		Q7L5Y6		Q9BRR8
O00329		P53990		Q7L5Y9		Q9BRR9
O00330		P53992		Q7L622		Q9BRS2
O00337		P53999		Q7L775		Q9BRS8
O00338		P54098		Q7L7L0		Q9BRT2
O00339		P54105		Q7L7V1		Q9BRT3
O00341		P54107		Q7L7X3		Q9BRT6
O00358		P54108		Q7L804		Q9BRT7
O00391		P54132		Q7L8A9		Q9BRT8
O00398		P54136		Q7L8C5		Q9BRT9
O00399		P54198		Q7L8J4		Q9BRU2
O00400		P54219		Q7L8L6		Q9BRU9
O00401		P54252		Q7L8S5		Q9BRV3
O00408		P54253		Q7L8W6		Q9BRV8
O00409		P54257		Q7L945		Q9BRX2
O00410		P54259		Q7L985		Q9BRX5
O00411		P54274		Q7L9B9		Q9BRX8
O00418		P54277		Q7L9L4		Q9BRX9
O00421		P54278		Q7LBC6		Q9BRY0
O00422		P54284		Q7LBE3		Q9BRZ2
O00423		P54289		Q7LBR1		Q9BS16
O00425		P54296		Q7LC44		Q9BS18
O00429		P54315		Q7LDG7		Q9BS26
O00442		P54317		Q7LDI9		Q9BS31
O00443		P54368		Q7LFL8		Q9BS34
O00444		P54577		Q7LFX5		Q9BS40
O00445		P54578		Q7LG56		Q9BS86
O00451		P54619		Q7LGA3		Q9BS91
O00453		P54646		Q7LGC8		Q9BS92
O00458		P54652		Q7M4L6		Q9BSA4
O00459		P54687		Q7RTM1		Q9BSA9
O00461		P54707		Q7RTN6		Q9BSB4
O00462		P54709		Q7RTP0		Q9BSC4
O00463		P54710		Q7RTP6		Q9BSD3
O00468		P54725		Q7RTR0		Q9BSD7
O00469		P54727		Q7RTR2		Q9BSE2
O00470		P54750		Q7RTR8		Q9BSE4
O00471		P54753		Q7RTS1		Q9BSE5
O00472		P54756		Q7RTS3		Q9BSF0
O00476		P54760		Q7RTS5		Q9BSF4
O00478		P54762		Q7RTS6		Q9BSF8
O00479		P54764		Q7RTS7		Q9BSG0
O00481		P54792		Q7RTS9		Q9BSG1
O00482		P54793		Q7RTT3		Q9BSG5
O00483		P54802		Q7RTT4		Q9BSH3
O00487		P54803		Q7RTT5		Q9BSH4
O00488		P54819		Q7RTT6		Q9BSH5
O00499		P54821		Q7RTT9		Q9BSI4
O00501		P54826		Q7RTU0		Q9BSJ1
O00505		P54829		Q7RTU1		Q9BSJ2
O00506		P54840		Q7RTU3		Q9BSJ5
O00507		P54845		Q7RTU4		Q9BSJ6
O00512		P54849		Q7RTU5		Q9BSJ8
O00515		P54851		Q7RTU7		Q9BSK0
O00519		P54852		Q7RTU9		Q9BSK1
O00522		P54855		Q7RTV0		Q9BSK2
O00526		P54868		Q7RTV2		Q9BSK4
O00533		P54886		Q7RTV3		Q9BSL1
O00534		P54920		Q7RTV5		Q9BSM1
O00541		P54922		Q7RTW8		Q9BSN7
O00548		P55000		Q7RTX0		Q9BSQ5
O00555		P55001		Q7RTX1		Q9BSR8
O00559		P55008		Q7RTX7		Q9BST9
O00560		P55010		Q7RTX9		Q9BSU1
O00562		P55011		Q7RTY0		Q9BSU3
O00566		P55017		Q7RTY1		Q9BSV6
O00567		P55036		Q7RTY3		Q9BSW2
O00570		P55039		Q7RTY5		Q9BSW7
O00571		P55040		Q7RTY7		Q9BSY4
O00574		P55042		Q7RTY8		Q9BSY9
O00584		P55055		Q7RTY9		Q9BT04
O00585		P55056		Q7RTZ1		Q9BT09
O00587		P55058		Q7RTZ2		Q9BT17
O00590		P55060		Q7Z2D5		Q9BT22
O00591		P55061		Q7Z2E3		Q9BT23
O00592		P55064		Q7Z2F6		Q9BT25
O00602		P55072		Q7Z2G1		Q9BT30
O00622		P55073		Q7Z2H8		Q9BT40
O00623		P55075		Q7Z2K6		Q9BT43
O00624		P55081		Q7Z2K8		Q9BT49
O00625		P55082		Q7Z2Q7		Q9BT56
O00626		P55083		Q7Z2R9		Q9BT67
O00628		P55084		Q7Z2T5		Q9BT73
O00629		P55085		Q7Z2V1		Q9BT76
O00631		P55087		Q7Z2W4		Q9BT78
O00634		P55089		Q7Z2W7		Q9BT81
O00635		P55103		Q7Z2W9		Q9BT88
O00712		P55107		Q7Z2X4		Q9BT92
O00716		P55145		Q7Z2X7		Q9BTA0
O00743		P55157		Q7Z2Y5		Q9BTA9
O00744		P55160		Q7Z2Y8		Q9BTC0
O00746		P55196		Q7Z2Z1		Q9BTC8
O00748		P55197		Q7Z2Z2		Q9BTD1
O00750		P55198		Q7Z304		Q9BTD3
O00754		P55199		Q7Z309		Q9BTD8
O00755		P55201		Q7Z333		Q9BTE0
O00757		P55209		Q7Z340		Q9BTE1
O00762		P55210		Q7Z353		Q9BTE3
O00763		P55211		Q7Z388		Q9BTE6
O00764		P55212		Q7Z392		Q9BTE7
O00767		P55259		Q7Z398		Q9BTF0
O14490		P55263		Q7Z3B0		Q9BTK2
O14492		P55265		Q7Z3B1		Q9BTK6
O14493		P55268		Q7Z3B3		Q9BTL3
O14494		P55273		Q7Z3B4		Q9BTL4
O14495		P55283		Q7Z3C6		Q9BTM1
O14497		P55285		Q7Z3D4		Q9BTM9
O14498		P55286		Q7Z3D6		Q9BTN0
O14503		P55287		Q7Z3E1		Q9BTP6
O14508		P55289		Q7Z3E2		Q9BTP7
O14511		P55290		Q7Z3E5		Q9BTT0
O14512		P55291		Q7Z3F1		Q9BTT4
O14513		P55316		Q7Z3G6		Q9BTT6
O14514		P55317		Q7Z3H0		Q9BTU6
O14519		P55318		Q7Z3H4		Q9BTV4
O14520		P55327		Q7Z3I7		Q9BTV5
O14521		P55344		Q7Z3J2		Q9BTV6
O14522		P55345		Q7Z3J3		Q9BTV7
O14523		P55347		Q7Z3K3		Q9BTW9
O14524		P55735		Q7Z3K6		Q9BTX1
O14525		P55769		Q7Z3Q1		Q9BTX3
O14526		P55771		Q7Z3S7		Q9BTX7
O14529		P55773		Q7Z3S9		Q9BTY2
O14530		P55774		Q7Z3T1		Q9BTY7
O14531		P55786		Q7Z3T8		Q9BTZ2
O14543		P55789		Q7Z3U7		Q9BU02
O14544		P55795		Q7Z3V4		Q9BU19
O14545		P55808		Q7Z3V5		Q9BU20
O14548		P55809		Q7Z3Y7		Q9BU23
O14556		P55822		Q7Z3Y8		Q9BU40
O14558		P55851		Q7Z3Y9		Q9BU61
O14559		P55854		Q7Z3Z0		Q9BU64
O14561		P55884		Q7Z3Z2		Q9BU68
O14562		P55895		Q7Z3Z3		Q9BU70
O14569		P55899		Q7Z3Z4		Q9BU76
O14576		P55916		Q7Z401		Q9BU79
O14578		P55957		Q7Z402		Q9BU89
O14579		P56134		Q7Z403		Q9BUA3
O14581		P56159		Q7Z404		Q9BUA6
O14593		P56177		Q7Z406		Q9BUB4
O14594		P56178		Q7Z407		Q9BUB5
O14595		P56179		Q7Z408		Q9BUB7
O14598		P56180		Q7Z410		Q9BUD6
O14599		P56181		Q7Z412		Q9BUE0
O14602		P56182		Q7Z417		Q9BUF5
O14603		P56192		Q7Z418		Q9BUF7
O14604		P56199		Q7Z419		Q9BUG6
O14607		P56202		Q7Z422		Q9BUH6
O14609		P56211		Q7Z429		Q9BUH8
O14610		P56270		Q7Z434		Q9BUI4
O14613		P56277		Q7Z442		Q9BUJ0
O14617		P56278		Q7Z443		Q9BUJ2
O14618		P56279		Q7Z444		Q9BUK0
O14625		P56282		Q7Z449		Q9BUK6
O14626		P56373		Q7Z460		Q9BUL5
O14627		P56377		Q7Z465		Q9BUL8
O14628		P56378		Q7Z478		Q9BUL9
O14633		P56381		Q7Z494		Q9BUM1
O14638		P56385		Q7Z4B0		Q9BUN1
O14639		P56470		Q7Z4F1		Q9BUN5
O14640		P56524		Q7Z4G1		Q9BUN8
O14641		P56537		Q7Z4G4		Q9BUP0
O14645		P56539		Q7Z4H3		Q9BUP3
O14646		P56545		Q7Z4H4		Q9BUQ8
O14647		P56555		Q7Z4H7		Q9BUR4
O14649		P56556		Q7Z4H8		Q9BUR5
O14653		P56557		Q7Z4H9		Q9BUT1
O14654		P56559		Q7Z4I7		Q9BUT9
O14656		P56589		Q7Z4J2		Q9BUU2
O14657		P56597		Q7Z4K8		Q9BUV0
O14662		P56645		Q7Z4L0		Q9BUV8
O14668		P56693		Q7Z4L5		Q9BUW7
O14669		P56696		Q7Z4L9		Q9BUX1
O14672		P56703		Q7Z4M0		Q9BUY5
O14678		P56704		Q7Z4N2		Q9BUY7
O14681		P56705		Q7Z4N8		Q9BUZ4
O14682		P56706		Q7Z4P5		Q9BV10
O14683		P56715		Q7Z4Q2		Q9BV19
O14684		P56730		Q7Z4R8		Q9BV20
O14686		P56746		Q7Z4S6		Q9BV23
O14709		P56747		Q7Z4S9		Q9BV29
O14713		P56748		Q7Z4T8		Q9BV35
O14715		P56749		Q7Z4T9		Q9BV36
O14717		P56750		Q7Z4U5		Q9BV38
O14718		P56817		Q7Z4V0		Q9BV40
O14727		P56851		Q7Z4V5		Q9BV44
O14730		P56856		Q7Z4W1		Q9BV47
O14732		P56880		Q7Z4W2		Q9BV57
O14733		P56915		Q7Z4W3		Q9BV68
O14734		P56937		Q7Z4Y8		Q9BV73
O14735		P56945		Q7Z553		Q9BV79
O14737		P56962		Q7Z569		Q9BV81
O14744		P56975		Q7Z570		Q9BV86
O14745		P57052		Q7Z572		Q9BV87
O14746		P57053		Q7Z589		Q9BV90
O14753		P57054		Q7Z591		Q9BV94
O14756		P57055		Q7Z5A4		Q9BV97
O14757		P57057		Q7Z5A7		Q9BV99
O14763		P57058		Q7Z5A8		Q9BVA0
O14764		P57059		Q7Z5A9		Q9BVA1
O14770		P57060		Q7Z5B4		Q9BVA6
O14771		P57071		Q7Z5D8		Q9BVC3
O14772		P57073		Q7Z5G4		Q9BVC4
O14773		P57075		Q7Z5H3		Q9BVC5
O14775		P57076		Q7Z5H4		Q9BVC6
O14776		P57077		Q7Z5H5		Q9BVG3
O14777		P57078		Q7Z5J1		Q9BVG4
O14782		P57081		Q7Z5J4		Q9BVG8
O14786		P57082		Q7Z5J8		Q9BVG9
O14787		P57086		Q7Z5K2		Q9BVH7
O14788		P57087		Q7Z5L0		Q9BVI0
O14791		P57088		Q7Z5L2		Q9BVI4
O14792		P57103		Q7Z5L3		Q9BVJ6
O14793		P57105		Q7Z5L4		Q9BVJ7
O14795		P57678		Q7Z5L7		Q9BVK2
O14796		P57679		Q7Z5L9		Q9BVK6
O14798		P57682		Q7Z5M5		Q9BVK8
O14802		P57721		Q7Z5M8		Q9BVL2
O14804		P57723		Q7Z5N4		Q9BVL4
O14807		P57727		Q7Z5P4		Q9BVM2
O14810		P57729		Q7Z5P9		Q9BVM4
O14813		P57730		Q7Z5Q1		Q9BVN2
O14815		P57735		Q7Z5Q5		Q9BVP2
O14817		P57737		Q7Z5R6		Q9BVQ7
O14818		P57738		Q7Z5S9		Q9BVR0
O14827		P57739		Q7Z5U6		Q9BVS4
O14828		P57740		Q7Z5V6		Q9BVS5
O14829		P57764		Q7Z5W3		Q9BVT8
O14830		P57768		Q7Z5Y6		Q9BVV2
O14832		P57771		Q7Z5Y7		Q9BVV6
O14836		P57772		Q7Z601		Q9BVV7
O14841		P57773		Q7Z602		Q9BVV8
O14842		P57775		Q7Z614		Q9BVW5
O14843		P57789		Q7Z624		Q9BVW6
O14862		P57796		Q7Z628		Q9BVX2
O14863		P58004		Q7Z692		Q9BW04
O14867		P58005		Q7Z695		Q9BW11
O14874		P58012		Q7Z698		Q9BW19
O14879		P58062		Q7Z699		Q9BW27
O14880		P58107		Q7Z6A9		Q9BW30
O14893		P58166		Q7Z6B0		Q9BW60
O14894		P58170		Q7Z6B7		Q9BW61
O14896		P58173		Q7Z6E9		Q9BW62
O14901		P58180		Q7Z6G3		Q9BW66
O14904		P58181		Q7Z6G8		Q9BW71
O14905		P58182		Q7Z6I5		Q9BW72
O14907		P58215		Q7Z6I6		Q9BW83
O14908		P58294		Q7Z6I8		Q9BW85
O14910		P58304		Q7Z6J0		Q9BW91
O14917		P58317		Q7Z6J2		Q9BW92
O14920		P58335		Q7Z6J4		Q9BWC9
O14921		P58340		Q7Z6J6		Q9BWD1
O14924		P58397		Q7Z6J8		Q9BWD3
O14925		P58400		Q7Z6J9		Q9BWE0
O14926		P58401		Q7Z6K1		Q9BWF2
O14929		P58417		Q7Z6K3		Q9BWF3
O14931		P58418		Q7Z6K4		Q9BWG4
O14933		P58499		Q7Z6K5		Q9BWG6
O14936		P58505		Q7Z6L0		Q9BWH2
O14939		P58511		Q7Z6L1		Q9BWH6
O14944		P58512		Q7Z6M1		Q9BWJ2
O14948		P58513		Q7Z6M2		Q9BWJ5
O14949		P58546		Q7Z6M3		Q9BWK5
O14950		P58549		Q7Z6M4		Q9BWL3
O14957		P58550		Q7Z6P3		Q9BWM5
O14958		P58557		Q7Z6R9		Q9BWM7
O14960		P58658		Q7Z6V5		Q9BWN1
O14964		P58743		Q7Z6W1		Q9BWP8
O14965		P58753		Q7Z6W7		Q9BWQ6
O14966		P58872		Q7Z6Z6		Q9BWQ8
O14967		P58876		Q7Z6Z7		Q9BWS9
O14972		P59020		Q7Z713		Q9BWT1
O14974		P59022		Q7Z736		Q9BWT3
O14975		P59025		Q7Z739		Q9BWT6
O14976		P59036		Q7Z745		Q9BWT7
O14977		P59037		Q7Z769		Q9BWU0
O14978		P59044		Q7Z794		Q9BWU1
O14979		P59045		Q7Z7A1		Q9BWV1
O14980		P59046		Q7Z7A3		Q9BWV2
O14981		P59047		Q7Z7A4		Q9BWV3
O14983		P59051		Q7Z7B0		Q9BWV7
O14986		P59052		Q7Z7B1		Q9BWW4
O14990		P59074		Q7Z7B7		Q9BWW7
O14994		P59089		Q7Z7B8		Q9BWW8
O15013		P59090		Q7Z7C7		Q9BWW9
O15014		P59091		Q7Z7C8		Q9BWX1
O15015		P59095		Q7Z7D3		Q9BWX5
O15016		P59103		Q7Z7E8		Q9BX10
O15018		P59190		Q7Z7F0		Q9BX26
O15020		P59282		Q7Z7G0		Q9BX40
O15021		P59510		Q7Z7G1		Q9BX46
O15027		P59533		Q7Z7G2		Q9BX51
O15031		P59534		Q7Z7G8		Q9BX59
O15033		P59535		Q7Z7H3		Q9BX63
O15034		P59536		Q7Z7H5		Q9BX66
O15037		P59537		Q7Z7H8		Q9BX67
O15040		P59538		Q7Z7J5		Q9BX68
O15041		P59539		Q7Z7J7		Q9BX69
O15042		P59540		Q7Z7J9		Q9BX70
O15047		P59541		Q7Z7K0		Q9BX73
O15049		P59542		Q7Z7K2		Q9BX74
O15050		P59543		Q7Z7K6		Q9BX79
O15054		P59544		Q7Z7L1		Q9BX82
O15055		P59551		Q7Z7L7		Q9BX84
O15056		P59646		Q7Z7L8		Q9BX93
O15060		P59665		Q7Z7L9		Q9BX95
O15061		P59666		Q7Z7M0		Q9BX97
O15062		P59768		Q7Z7M1		Q9BXA5
O15063		P59773		Q7Z7M8		Q9BXA6
O15066		P59780		Q7Z7M9		Q9BXA7
O15067		P59796		Q7Z7N9		Q9BXA9
O15068		P59797		Q86SE5		Q9BXB1
O15069		P59817		Q86SE8		Q9BXB4
O15072		P59826		Q86SE9		Q9BXB5
O15075		P59827		Q86SF2		Q9BXB7
O15078		P59861		Q86SG2		Q9BXC0
O15079		P59894		Q86SG3		Q9BXC1
O15083		P59901		Q86SG4		Q9BXC9
O15084		P59910		Q86SG5		Q9BXD5
O15085		P59922		Q86SG6		Q9BXE9
O15090		P59923		Q86SG7		Q9BXF3
O15091		P59942		Q86SH2		Q9BXF6
O15105		P59990		Q86SH4		Q9BXF9
O15111		P59991		Q86SI9		Q9BXG8
O15116		P59998		Q86SJ2		Q9BXH1
O15117		P60002		Q86SJ6		Q9BXI2
O15118		P60006		Q86SK9		Q9BXI3
O15119		P60008		Q86SM5		Q9BXI6
O15120		P60014		Q86SM8		Q9BXI9
O15121		P60022		Q86SP6		Q9BXJ0
O15123		P60033		Q86SQ0		Q9BXJ1
O15126		P60059		Q86SQ3		Q9BXJ2
O15127		P60153		Q86SQ4		Q9BXJ3
O15130		P60174		Q86SQ6		Q9BXJ4
O15131		P60201		Q86SQ7		Q9BXJ5
O15143		P60228		Q86SQ9		Q9BXJ7
O15144		P60321		Q86SR1		Q9BXJ8
O15145		P60323		Q86SS6		Q9BXJ9
O15146		P60328		Q86SU0		Q9BXK1
O15151		P60329		Q86SX3		Q9BXK5
O15155		P60331		Q86SX6		Q9BXL5
O15156		P60368		Q86SY8		Q9BXL6
O15160		P60369		Q86SZ2		Q9BXL7
O15162		P60370		Q86T03		Q9BXL8
O15164		P60371		Q86T13		Q9BXM0
O15165		P60372		Q86T20		Q9BXM7
O15169		P60409		Q86T23		Q9BXM9
O15172		P60410		Q86T24		Q9BXN1
O15173		P60411		Q86T26		Q9BXN2
O15178		P60412		Q86T29		Q9BXN6
O15182		P60413		Q86T65		Q9BXP2
O15194		P60468		Q86T75		Q9BXP5
O15195		P60484		Q86T82		Q9BXP8
O15197		P60507		Q86T90		Q9BXQ6
O15198		P60508		Q86T96		Q9BXR0
O15204		P60509		Q86TA1		Q9BXR3
O15205		P60510		Q86TA4		Q9BXR5
O15209		P60520		Q86TB3		Q9BXR6
O15211		P60568		Q86TB9		Q9BXS0
O15212		P60602		Q86TC9		Q9BXS1
O15213		P60604		Q86TD4		Q9BXS4
O15217		P60606		Q86TE4		Q9BXS5
O15218		P60608		Q86TG1		Q9BXS6
O15225		P60660		Q86TG7		Q9BXS9
O15226		P60673		Q86TH1		Q9BXT2
O15228		P60709		Q86TI0		Q9BXT4
O15229		P60763		Q86TI2		Q9BXT5
O15230		P60827		Q86TI4		Q9BXT6
O15231		P60842		Q86TJ2		Q9BXT8
O15232		P60852		Q86TJ5		Q9BXU0
O15234		P60866		Q86TL0		Q9BXU1
O15235		P60880		Q86TL2		Q9BXU2
O15239		P60891		Q86TM3		Q9BXU3
O15240		P60893		Q86TM6		Q9BXU7
O15243		P60896		Q86TN4		Q9BXU8
O15244		P60900		Q86TP1		Q9BXU9
O15245		P60903		Q86TS7		Q9BXV9
O15247		P60953		Q86TS9		Q9BXW3
O15254		P60981		Q86TU6		Q9BXW4
O15255		P60983		Q86TU7		Q9BXW6
O15258		P60985		Q86TV6		Q9BXW7
O15259		P61006		Q86TW2		Q9BXW9
O15260		P61009		Q86TX2		Q9BXX0
O15263		P61011		Q86TY3		Q9BXX2
O15264		P61018		Q86TZ1		Q9BXX3
O15265		P61019		Q86U02		Q9BXY0
O15266		P61020		Q86U06		Q9BXY4
O15269		P61024		Q86U10		Q9BXY5
O15270		P61026		Q86U17		Q9BXY8
O15273		P61073		Q86U28		Q9BY07
O15287		P61077		Q86U37		Q9BY08
O15294		P61081		Q86U38		Q9BY10
O15296		P61086		Q86U42		Q9BY11
O15297		P61088		Q86U44		Q9BY12
O15303		P61106		Q86U70		Q9BY14
O15304		P61129		Q86U86		Q9BY15
O15305		P61158		Q86U90		Q9BY19
O15315		P61160		Q86UA1		Q9BY21
O15318		P61163		Q86UA6		Q9BY27
O15320		P61165		Q86UB2		Q9BY31
O15321		P61201		Q86UB9		Q9BY32
O15327		P61204		Q86UC2		Q9BY41
O15335		P61218		Q86UD0		Q9BY42
O15342		P61221		Q86UD1		Q9BY43
O15344		P61224		Q86UD3		Q9BY44
O15347		P61225		Q86UD4		Q9BY49
O15350		P61236		Q86UD5		Q9BY50
O15353		P61244		Q86UD7		Q9BY60
O15354		P61247		Q86UE3		Q9BY64
O15355		P61254		Q86UE4		Q9BY65
O15357		P61266		Q86UE6		Q9BY66
O15360		P61278		Q86UE8		Q9BY67
O15370		P61289		Q86UF1		Q9BY71
O15371		P61296		Q86UF2		Q9BY76
O15372		P61313		Q86UF4		Q9BY77
O15374		P61326		Q86UG4		Q9BY78
O15375		P61328		Q86UK0		Q9BY79
O15379		P61353		Q86UK5		Q9BY84
O15381		P61366		Q86UK7		Q9BY89
O15382		P61371		Q86UL3		Q9BYB0
O15389		P61421		Q86UL8		Q9BYB4
O15391		P61457		Q86UN2		Q9BYC2
O15392		P61513		Q86UN3		Q9BYC5
O15393		P61550		Q86UN6		Q9BYC9
O15394		P61565		Q86UP0		Q9BYD1
O15397		P61566		Q86UP2		Q9BYD2
O15399		P61567		Q86UP3		Q9BYD3
O15400		P61568		Q86UP6		Q9BYD5
O15403		P61570		Q86UP8		Q9BYD6
O15405		P61571		Q86UP9		Q9BYD9
O15409		P61572		Q86UQ0		Q9BYE0
O15417		P61573		Q86UQ4		Q9BYE2
O15427		P61574		Q86UQ5		Q9BYE3
O15428		P61575		Q86UQ8		Q9BYE4
O15431		P61576		Q86UR1		Q9BYE7
O15432		P61578		Q86UR5		Q9BYE9
O15438		P61579		Q86US8		Q9BYF1
O15439		P61580		Q86UT5		Q9BYG0
O15440		P61581		Q86UT6		Q9BYG3
O15442		P61582		Q86UT8		Q9BYG4
O15444		P61583		Q86UU0		Q9BYG5
O15446		P61586		Q86UU1		Q9BYG7
O15453		P61587		Q86UU5		Q9BYG8
O15455		P61599		Q86UU9		Q9BYH1
O15457		P61601		Q86UV5		Q9BYH8
O15460		P61604		Q86UV6		Q9BYI3
O15466		P61619		Q86UV7		Q9BYJ0
O15467		P61626		Q86UW1		Q9BYJ1
O15479		P61647		Q86UW2		Q9BYJ4
O15480		P61758		Q86UW6		Q9BYJ9
O15481		P61764		Q86UW7		Q9BYK8
O15482		P61769		Q86UW8		Q9BYL1
O15484		P61803		Q86UW9		Q9BYM8
O15488		P61812		Q86UX2		Q9BYN0
O15492		P61916		Q86UX6		Q9BYN7
O15496		P61923		Q86UX7		Q9BYN8
O15498		P61925		Q86UY5		Q9BYP7
O15499		P61927		Q86UY6		Q9BYP8
O15503		P61952		Q86UY8		Q9BYP9
O15504		P61956		Q86UZ6		Q9BYQ0
O15511		P61960		Q86V15		Q9BYQ2
O15514		P61962		Q86V20		Q9BYQ3
O15516		P61964		Q86V21		Q9BYQ4
O15519		P61966		Q86V24		Q9BYQ5
O15520		P61968		Q86V25		Q9BYQ6
O15522		P61970		Q86V35		Q9BYQ7
O15523		P61978		Q86V40		Q9BYQ8
O15524		P61981		Q86V42		Q9BYQ9
O15525		P62068		Q86V48		Q9BYR0
O15527		P62070		Q86V59		Q9BYR2
O15528		P62072		Q86V71		Q9BYR3
O15529		P62079		Q86V81		Q9BYR4
O15530		P62081		Q86V85		Q9BYR5
O15533		P62136		Q86V86		Q9BYR6
O15534		P62140		Q86V87		Q9BYR7
O15535		P62158		Q86V97		Q9BYR8
O15537		P62166		Q86VB7		Q9BYR9
O15539		P62191		Q86VD1		Q9BYS1
O15540		P62195		Q86VD7		Q9BYS8
O15541		P62241		Q86VD9		Q9BYT1
O15544		P62244		Q86VE0		Q9BYT3
O15547		P62249		Q86VE3		Q9BYT5
O15550		P62253		Q86VE9		Q9BYT8
O15551		P62256		Q86VF2		Q9BYT9
O15552		P62258		Q86VF5		Q9BYU1
O15553		P62263		Q86VF7		Q9BYU5
O15554		P62266		Q86VG3		Q9BYV1
O42043		P62269		Q86VH2		Q9BYV2
O43143		P62273		Q86VH4		Q9BYV6
O43147		P62277		Q86VH5		Q9BYV7
O43148		P62280		Q86VI1		Q9BYV8
O43149		P62304		Q86VI3		Q9BYV9
O43150		P62306		Q86VI4		Q9BYW1
O43151		P62308		Q86VK4		Q9BYW2
O43155		P62310		Q86VL8		Q9BYW3
O43156		P62312		Q86VM9		Q9BYX2
O43157		P62314		Q86VN1		Q9BYX4
O43159		P62316		Q86VP1		Q9BYX7
O43164		P62318		Q86VP3		Q9BYZ2
O43166		P62324		Q86VP6		Q9BYZ6
O43167		P62328		Q86VQ0		Q9BYZ8
O43169		P62330		Q86VQ1		Q9BZ01
O43172		P62333		Q86VQ3		Q9BZ11
O43173		P62341		Q86VQ6		Q9BZ19
O43174		P62380		Q86VR2		Q9BZ23
O43175		P62424		Q86VR7		Q9BZ29
O43181		P62487		Q86VR8		Q9BZ67
O43182		P62491		Q86VS3		Q9BZ68
O43184		P62495		Q86VS8		Q9BZ71
O43186		P62502		Q86VU5		Q9BZ72
O43187		P62508		Q86VV4		Q9BZ76
O43189		P62633		Q86VV8		Q9BZ81
O43193		P62683		Q86VW0		Q9BZ95
O43194		P62684		Q86VW1		Q9BZ97
O43196		P62685		Q86VW2		Q9BZ98
O43236		P62699		Q86VX2		Q9BZA0
O43237		P62701		Q86VX9		Q9BZA5
O43240		P62714		Q86VY4		Q9BZA7
O43242		P62736		Q86VY9		Q9BZA8
O43246		P62745		Q86VZ1		Q9BZB8
O43247		P62750		Q86VZ2		Q9BZC1
O43248		P62753		Q86VZ4		Q9BZC7
O43251		P62760		Q86VZ5		Q9BZD2
O43252		P62805		Q86VZ6		Q9BZD3
O43255		P62807		Q86W10		Q9BZD4
O43257		P62820		Q86W11		Q9BZD6
O43261		P62826		Q86W24		Q9BZD7
O43264		P62829		Q86W25		Q9BZE0
O43272		P62834		Q86W26		Q9BZE1
O43278		P62837		Q86W28		Q9BZE2
O43280		P62841		Q86W33		Q9BZE3
O43281		P62847		Q86W34		Q9BZE4
O43283		P62851		Q86W42		Q9BZE7
O43286		P62854		Q86W47		Q9BZE9
O43290		P62857		Q86W50		Q9BZF1
O43291		P62861		Q86W54		Q9BZF2
O43292		P62873		Q86W56		Q9BZF3
O43293		P62875		Q86W67		Q9BZF9
O43294		P62877		Q86W74		Q9BZG1
O43295		P62879		Q86W92		Q9BZG2
O43296		P62888		Q86WA6		Q9BZG8
O43298		P62891		Q86WA8		Q9BZG9
O43299		P62899		Q86WA9		Q9BZH6
O43300		P62906		Q86WB0		Q9BZI1
O43301		P62910		Q86WB7		Q9BZI7
O43303		P62913		Q86WC4		Q9BZJ0
O43304		P62917		Q86WC6		Q9BZJ3
O43306		P62937		Q86WD7		Q9BZJ4
O43307		P62942		Q86WG3		Q9BZJ6
O43309		P62945		Q86WG5		Q9BZJ7
O43310		P62952		Q86WH2		Q9BZJ8
O43312		P62955		Q86WI0		Q9BZK3
O43313		P62979		Q86WI1		Q9BZK7
O43314		P62987		Q86WI3		Q9BZK8
O43315		P62993		Q86WJ1		Q9BZL1
O43316		P62995		Q86WK6		Q9BZL3
O43318		P63000		Q86WK7		Q9BZL4
O43320		P63010		Q86WK9		Q9BZL6
O43323		P63027		Q86WN1		Q9BZM1
O43324		P63092		Q86WN2		Q9BZM2
O43325		P63096		Q86WP2		Q9BZM3
O43345		P63098		Q86WQ0		Q9BZM4
O43347		P63104		Q86WR0		Q9BZM5
O43353		P63119		Q86WR6		Q9BZM6
O43361		P63120		Q86WR7		Q9BZP3
O43364		P63121		Q86WS3		Q9BZP6
O43365		P63122		Q86WS4		Q9BZQ2
O43374		P63123		Q86WS5		Q9BZQ4
O43379		P63124		Q86WT1		Q9BZQ6
O43390		P63125		Q86WT6		Q9BZQ8
O43395		P63126		Q86WU2		Q9BZR6
O43396		P63127		Q86WV1		Q9BZR8
O43399		P63128		Q86WV5		Q9BZR9
O43402		P63129		Q86WV6		Q9BZS1
O43405		P63130		Q86WW8		Q9BZS9
O43414		P63131		Q86WX3		Q9BZV1
O43422		P63132		Q86WZ0		Q9BZV2
O43423		P63133		Q86WZ6		Q9BZV3
O43424		P63135		Q86X02		Q9BZW2
O43426		P63136		Q86X10		Q9BZW4
O43427		P63145		Q86X19		Q9BZW5
O43432		P63146		Q86X24		Q9BZW7
O43435		P63151		Q86X27		Q9BZW8
O43439		P63162		Q86X29		Q9BZX2
O43447		P63165		Q86X40		Q9BZX4
O43448		P63167		Q86X45		Q9BZY9
O43451		P63172		Q86X51		Q9BZZ2
O43462		P63173		Q86X52		Q9BZZ5
O43463		P63208		Q86X53		Q9C000
O43464		P63211		Q86X55		Q9C002
O43474		P63215		Q86X59		Q9C004
O43482		P63218		Q86X60		Q9C005
O43488		P63220		Q86X67		Q9C009
O43490		P63241		Q86X76		Q9C010
O43491		P63244		Q86X83		Q9C019
O43493		P63252		Q86X95		Q9C026
O43497		P63261		Q86XA0		Q9C029
O43502		P63267		Q86XA9		Q9C030
O43504		P63272		Q86XD5		Q9C035
O43505		P63279		Q86XD8		Q9C037
O43506		P63302		Q86XE0		Q9C040
O43508		P63313		Q86XE3		Q9C056
O43511		P63316		Q86XE5		Q9C073
O43513		P67775		Q86XF0		Q9C075
O43516		P67809		Q86XF7		Q9C086
O43520		P67812		Q86XG9		Q9C091
O43521		P67870		Q86XH1		Q9C093
O43524		P67936		Q86XI2		Q9C098
O43525		P68032		Q86XI6		Q9C099
O43526		P68036		Q86XI8		Q9C0A0
O43529		P68104		Q86XJ0		Q9C0A1
O43541		P68106		Q86XJ1		Q9C0A6
O43542		P68133		Q86XK2		Q9C0B0
O43543		P68363		Q86XK3		Q9C0B2
O43548		P68366		Q86XK7		Q9C0B5
O43555		P68371		Q86XL3		Q9C0B6
O43556		P68400		Q86XM0		Q9C0B7
O43557		P68402		Q86XN6		Q9C0B9
O43559		P68431		Q86XN7		Q9C0C2
O43561		P68543		Q86XN8		Q9C0C4
O43566		P68871		Q86XP0		Q9C0C6
O43567		P69849		Q86XP1		Q9C0C7
O43570		P69891		Q86XP3		Q9C0C9
O43572		P69892		Q86XP6		Q9C0D0
O43581		P69905		Q86XQ3		Q9C0D2
O43583		P78310		Q86XR2		Q9C0D3
O43586		P78312		Q86XR5		Q9C0D4
O43592		P78314		Q86XR7		Q9C0D5
O43593		P78316		Q86XR8		Q9C0D6
O43597		P78317		Q86XS5		Q9C0D7
O43598		P78318		Q86XS8		Q9C0D9
O43602		P78324		Q86XT2		Q9C0E2
O43603		P78325		Q86XT4		Q9C0E4
O43609		P78329		Q86XT9		Q9C0E8
O43610		P78330		Q86XU0		Q9C0F0
O43612		P78332		Q86XW9		Q9C0F1
O43613		P78333		Q86XX4		Q9C0F3
O43614		P78334		Q86XZ4		Q9C0G0
O43615		P78337		Q86Y01		Q9C0G6
O43617		P78344		Q86Y07		Q9C0H2
O43623		P78345		Q86Y13		Q9C0H5
O43633		P78346		Q86Y22		Q9C0H6
O43638		P78347		Q86Y25		Q9C0H9
O43639		P78348		Q86Y26		Q9C0I1
O43653		P78352		Q86Y27		Q9C0I3
O43657		P78356		Q86Y28		Q9C0I4
O43660		P78357		Q86Y29		Q9C0I9
O43663		P78358		Q86Y30		Q9C0J1
O43665		P78362		Q86Y33		Q9C0J8
O43670		P78363		Q86Y34		Q9C0J9
O43674		P78364		Q86Y37		Q9C0K0
O43676		P78367		Q86Y38		Q9C0K1
O43677		P78368		Q86Y39		Q9C0K3
O43678		P78369		Q86Y46		Q9C0K7
O43679		P78371		Q86Y56		Q9GIP4
O43680		P78380		Q86Y78		Q9GIY3
O43681		P78381		Q86Y79		Q9GZK3
O43683		P78382		Q86Y82		Q9GZK4
O43684		P78383		Q86Y91		Q9GZK6
O43687		P78385		Q86Y97		Q9GZK7
O43688		P78386		Q86YA3		Q9GZL7
O43692		P78395		Q86YB7		Q9GZL8
O43699		P78396		Q86YB8		Q9GZM3
O43704		P78406		Q86YC2		Q9GZM5
O43707		P78410		Q86YC3		Q9GZM6
O43708		P78411		Q86YD1		Q9GZM7
O43709		P78412		Q86YD3		Q9GZM8
O43711		P78413		Q86YD5		Q9GZN0
O43715		P78414		Q86YD7		Q9GZN1
O43716		P78415		Q86YE8		Q9GZN2
O43719		P78417		Q86YF9		Q9GZN4
O43731		P78423		Q86YG4		Q9GZN6
O43734		P78424		Q86YH2		Q9GZN7
O43736		P78426		Q86YH6		Q9GZN8
O43739		P78504		Q86YI8		Q9GZP0
O43741		P78508		Q86YJ5		Q9GZP1
O43745		P78509		Q86YJ6		Q9GZP4
O43747		P78524		Q86YJ7		Q9GZP7
O43749		P78527		Q86YL5		Q9GZP8
O43752		P78536		Q86YL7		Q9GZP9
O43759		P78537		Q86YM7		Q9GZQ3
O43760		P78539		Q86YN1		Q9GZQ4
O43761		P78540		Q86YN6		Q9GZQ6
O43763		P78543		Q86YP4		Q9GZQ8
O43765		P78545		Q86YQ2		Q9GZR1
O43766		P78549		Q86YQ8		Q9GZR2
O43768		P78552		Q86YR5		Q9GZR5
O43772		P78556		Q86YR6		Q9GZR7
O43776		P78559		Q86YR7		Q9GZS0
O43781		P78560		Q86YS3		Q9GZS1
O43790		P78562		Q86YS6		Q9GZS3
O43791		P78563		Q86YS7		Q9GZS9
O43795		P79483		Q86YT5		Q9GZT3
O43805		P79522		Q86YT6		Q9GZT4
O43808		P80075		Q86YT9		Q9GZT5
O43809		P80098		Q86YV0		Q9GZT6
O43812		P80108		Q86YV5		Q9GZT8
O43813		P80162		Q86YV6		Q9GZT9
O43815		P80188		Q86YV9		Q9GZU0
O43818		P80192		Q86YW0		Q9GZU1
O43819		P80217		Q86YW5		Q9GZU2
O43820		P80294		Q86YW7		Q9GZU3
O43822		P80297		Q86YW9		Q9GZU5
O43823		P80303		Q86YZ3		Q9GZU7
O43824		P80362		Q86Z02		Q9GZU8
O43825		P80365		Q86Z14		Q9GZV1
O43826		P80370		Q86Z20		Q9GZV3
O43827		P80404		Q86Z23		Q9GZV4
O43829		P80419		Q8HWS3		Q9GZV5
O43830		P80421		Q8IU53		Q9GZV7
O43837		P80422		Q8IU54		Q9GZV8
O43847		P80511		Q8IU57		Q9GZV9
O43852		P80723		Q8IU60		Q9GZW5
O43854		P80748		Q8IU68		Q9GZW8
O43861		P81133		Q8IU80		Q9GZX3
O43865		P81172		Q8IU81		Q9GZX5
O43866		P81274		Q8IU85		Q9GZX6
O43868		P81277		Q8IU89		Q9GZX7
O43869		P81408		Q8IU99		Q9GZX9
O43889		P81534		Q8IUA0		Q9GZY0
O43895		P81605		Q8IUA7		Q9GZY1
O43896		P81877		Q8IUB2		Q9GZY4
O43897		P82094		Q8IUB3		Q9GZY6
O43900		P82251		Q8IUB5		Q9GZY8
O43903		P82279		Q8IUB9		Q9GZZ0
O43908		P82650		Q8IUC0		Q9GZZ1
O43909		P82663		Q8IUC1		Q9GZZ6
O43913		P82664		Q8IUC2		Q9GZZ7
O43914		P82673		Q8IUC3		Q9GZZ8
O43915		P82675		Q8IUC4		Q9GZZ9
O43916		P82909		Q8IUC6		Q9H000
O43918		P82912		Q8IUC8		Q9H008
O43920		P82914		Q8IUD2		Q9H009
O43921		P82930		Q8IUD6		Q9H013
O43924		P82932		Q8IUE0		Q9H015
O43927		P82933		Q8IUE1		Q9H019
O43929		P82970		Q8IUE6		Q9H040
O43930		P82979		Q8IUF1		Q9H061
O43933		P82980		Q8IUF8		Q9H063
O43934		P82987		Q8IUG1		Q9H069
O60216		P83105		Q8IUG5		Q9H074
O60218		P83110		Q8IUH2		Q9H078
O60220		P83111		Q8IUH3		Q9H079
O60224		P83369		Q8IUH4		Q9H081
O60225		P83436		Q8IUH5		Q9H082
O60229		P83593		Q8IUH8		Q9H089
O60231		P83731		Q8IUI4		Q9H091
O60232		P83859		Q8IUI8		Q9H093
O60234		P83876		Q8IUK5		Q9H094
O60235		P83881		Q8IUK8		Q9H095
O60237		P83916		Q8IUL8		Q9H098
O60238		P84022		Q8IUM7		Q9H0A0
O60239		P84074		Q8IUN9		Q9H0A3
O60240		P84077		Q8IUQ0		Q9H0A6
O60241		P84085		Q8IUQ4		Q9H0A8
O60242		P84090		Q8IUR0		Q9H0A9
O60243		P84095		Q8IUR5		Q9H0B3
O60244		P84098		Q8IUR6		Q9H0B6
O60245		P84101		Q8IUR7		Q9H0B8
O60248		P84103		Q8IUS5		Q9H0C1
O60256		P84157		Q8IUW3		Q9H0C2
O60258		P84243		Q8IUW5		Q9H0C3
O60259		P84550		Q8IUX1		Q9H0C5
O60260		P84996		Q8IUX4		Q9H0C8
O60262		P85037		Q8IUX7		Q9H0D2
O60264		P85298		Q8IUX8		Q9H0D6
O60266		P85299		Q8IUY3		Q9H0E2
O60268		P86397		Q8IUZ0		Q9H0E3
O60269		P86434		Q8IUZ5		Q9H0E7
O60271		P86452		Q8IV01		Q9H0E9
O60279		P86478		Q8IV03		Q9H0F5
O60281		P86479		Q8IV04		Q9H0F6
O60282		P86480		Q8IV08		Q9H0F7
O60284		P86481		Q8IV13		Q9H0G5
O60285		P86496		Q8IV16		Q9H0H0
O60287		P86790		Q8IV20		Q9H0H3
O60290		P86791		Q8IV31		Q9H0H5
O60291		P87889		Q8IV32		Q9H0H9
O60292		P98066		Q8IV33		Q9H0I2
O60293		P98073		Q8IV35		Q9H0I3
O60294		P98077		Q8IV36		Q9H0I9
O60296		P98082		Q8IV38		Q9H0J4
O60299		P98088		Q8IV42		Q9H0J9
O60303		P98095		Q8IV45		Q9H0K1
O60304		P98153		Q8IV48		Q9H0K4
O60306		P98155		Q8IV50		Q9H0K6
O60307		P98160		Q8IV53		Q9H0L4
O60308		P98161		Q8IV56		Q9H0M0
O60309		P98164		Q8IV61		Q9H0M4
O60312		P98169		Q8IV63		Q9H0M5
O60313		P98170		Q8IV76		Q9H0N0
O60315		P98171		Q8IV77		Q9H0N5
O60318		P98172		Q8IVA1		Q9H0P0
O60320		P98173		Q8IVB4		Q9H0P7
O60330		P98174		Q8IVB5		Q9H0Q0
O60331		P98175		Q8IVC4		Q9H0Q3
O60333		P98177		Q8IVD9		Q9H0R1
O60336		P98179		Q8IVE0		Q9H0R3
O60337		P98182		Q8IVE3		Q9H0R4
O60341		P98187		Q8IVF1		Q9H0R5
O60343		P98194		Q8IVF2		Q9H0R6
O60344		P98196		Q8IVF4		Q9H0R8
O60346		P98198		Q8IVF5		Q9H0S4
O60347		P99999		Q8IVF6		Q9H0T7
O60353		Q00005		Q8IVF7		Q9H0U3
O60356		Q00013		Q8IVG5		Q9H0U4
O60359		Q00056		Q8IVG9		Q9H0U6
O60361		Q00059		Q8IVH2		Q9H0U9
O60381		Q00169		Q8IVH4		Q9H0V1
O60383		Q00266		Q8IVH8		Q9H0V9
O60384		Q00325		Q8IVI9		Q9H0W5
O60391		Q00341		Q8IVJ1		Q9H0W7
O60393		Q00403		Q8IVJ8		Q9H0W8
O60397		Q00444		Q8IVK1		Q9H0W9
O60403		Q00526		Q8IVL0		Q9H0X6
O60404		Q00532		Q8IVL1		Q9H0X9
O60412		Q00534		Q8IVL5		Q9H0Y0
O60422		Q00535		Q8IVL6		Q9H0Z9
O60423		Q00536		Q8IVL8		Q9H106
O60427		Q00537		Q8IVM0		Q9H112
O60431		Q00577		Q8IVM7		Q9H114
O60437		Q00587		Q8IVM8		Q9H115
O60443		Q00597		Q8IVN3		Q9H116
O60447		Q00604		Q8IVN8		Q9H147
O60449		Q00610		Q8IVP5		Q9H156
O60462		Q00613		Q8IVP9		Q9H158
O60469		Q00653		Q8IVQ6		Q9H159
O60476		Q00688		Q8IVS2		Q9H160
O60477		Q00722		Q8IVS8		Q9H161
O60478		Q00765		Q8IVT2		Q9H165
O60479		Q00796		Q8IVT5		Q9H169
O60481		Q00839		Q8IVU1		Q9H171
O60486		Q00872		Q8IVU3		Q9H172
O60487		Q00887		Q8IVU9		Q9H173
O60488		Q00888		Q8IVV2		Q9H175
O60493		Q00889		Q8IVV7		Q9H190
O60494		Q008S8		Q8IVV8		Q9H195
O60496		Q00973		Q8IVW1		Q9H1A3
O60499		Q00975		Q8IVW4		Q9H1A4
O60500		Q00978		Q8IVW6		Q9H1A7
O60502		Q00987		Q8IVW8		Q9H1B4
O60503		Q00994		Q8IVY1		Q9H1B5
O60504		Q00G26		Q8IW00		Q9H1B7
O60506		Q00LT1		Q8IW03		Q9H1C0
O60507		Q01064		Q8IW19		Q9H1C3
O60508		Q01081		Q8IW35		Q9H1C4
O60512		Q01082		Q8IW36		Q9H1C7
O60513		Q01085		Q8IW40		Q9H1D0
O60516		Q01094		Q8IW41		Q9H1D9
O60518		Q01101		Q8IW45		Q9H1E1
O60519		Q01105		Q8IW50		Q9H1E3
O60522		Q01113		Q8IW52		Q9H1E5
O60524		Q01118		Q8IW70		Q9H1F0
O60542		Q01130		Q8IW75		Q9H1H1
O60543		Q01151		Q8IW92		Q9H1H9
O60547		Q01167		Q8IW93		Q9H1I8
O60548		Q01196		Q8IWA0		Q9H1J1
O60551		Q01201		Q8IWA4		Q9H1J5
O60563		Q01344		Q8IWA5		Q9H1J7
O60565		Q01362		Q8IWA6		Q9H1K0
O60566		Q01415		Q8IWB1		Q9H1K1
O60568		Q01432		Q8IWB4		Q9H1K4
O60573		Q01433		Q8IWB6		Q9H1K6
O60575		Q01449		Q8IWB7		Q9H1L0
O60583		Q01453		Q8IWB9		Q9H1M0
O60602		Q01459		Q8IWC1		Q9H1M3
O60603		Q01469		Q8IWD4		Q9H1M4
O60609		Q01484		Q8IWD5		Q9H1N7
O60610		Q01518		Q8IWE2		Q9H1P3
O60613		Q01523		Q8IWE4		Q9H1P6
O60635		Q01524		Q8IWE5		Q9H1Q7
O60636		Q01534		Q8IWF2		Q9H1R2
O60637		Q01538		Q8IWF6		Q9H1R3
O60641		Q01543		Q8IWF7		Q9H1U4
O60645		Q01546		Q8IWF9		Q9H1U9
O60656		Q01581		Q8IWG1		Q9H1V8
O60658		Q01628		Q8IWI9		Q9H1X1
O60662		Q01629		Q8IWJ2		Q9H1X3
O60663		Q01638		Q8IWK6		Q9H1Y0
O60664		Q01650		Q8IWL1		Q9H1Y3
O60667		Q01658		Q8IWL2		Q9H1Z4
O60669		Q01664		Q8IWL3		Q9H1Z8
O60671		Q01668		Q8IWL8		Q9H1Z9
O60673		Q01718		Q8IWN6		Q9H201
O60674		Q01726		Q8IWN7		Q9H204
O60675		Q01740		Q8IWP9		Q9H205
O60676		Q01780		Q8IWQ3		Q9H207
O60678		Q01804		Q8IWR0		Q9H208
O60682		Q01813		Q8IWR1		Q9H209
O60683		Q01814		Q8IWS0		Q9H210
O60684		Q01826		Q8IWT0		Q9H211
O60687		Q01831		Q8IWT1		Q9H213
O60688		Q01844		Q8IWT3		Q9H221
O60701		Q01850		Q8IWT6		Q9H222
O60704		Q01851		Q8IWU2		Q9H223
O60706		Q01860		Q8IWU4		Q9H227
O60711		Q01892		Q8IWU5		Q9H228
O60716		Q01954		Q8IWU6		Q9H237
O60721		Q01955		Q8IWU9		Q9H244
O60725		Q01959		Q8IWV1		Q9H246
O60729		Q01968		Q8IWV2		Q9H251
O60732		Q01970		Q8IWV7		Q9H252
O60733		Q01973		Q8IWV8		Q9H254
O60739		Q01974		Q8IWW6		Q9H255
O60741		Q01995		Q8IWW8		Q9H257
O60749		Q02040		Q8IWX5		Q9H267
O60755		Q02045		Q8IWX7		Q9H269
O60756		Q02078		Q8IWX8		Q9H270
O60759		Q02080		Q8IWY4		Q9H293
O60760		Q02083		Q8IWY8		Q9H295
O60762		Q02086		Q8IWY9		Q9H299
O60763		Q02094		Q8IWZ3		Q9H2A2
O60765		Q02108		Q8IWZ4		Q9H2A3
O60774		Q02127		Q8IWZ5		Q9H2A7
O60779		Q02153		Q8IWZ6		Q9H2A9
O60783		Q02156		Q8IWZ8		Q9H2B2
O60784		Q02161		Q8IX01		Q9H2B4
O60806		Q02218		Q8IX03		Q9H2C0
O60809		Q02221		Q8IX04		Q9H2C1
O60810		Q02223		Q8IX05		Q9H2C2
O60811		Q02224		Q8IX06		Q9H2C5
O60812		Q02241		Q8IX07		Q9H2C8
O60813		Q02246		Q8IX12		Q9H2D1
O60814		Q02252		Q8IX15		Q9H2D6
O60825		Q02297		Q8IX18		Q9H2E6
O60826		Q02318		Q8IX19		Q9H2F3
O60828		Q02325		Q8IX21		Q9H2F5
O60829		Q02338		Q8IX29		Q9H2F9
O60830		Q02363		Q8IX30		Q9H2G2
O60831		Q02383		Q8IX90		Q9H2G4
O60832		Q02386		Q8IX94		Q9H2G9
O60840		Q02388		Q8IX95		Q9H2H8
O60841		Q02410		Q8IXA5		Q9H2H9
O60844		Q02413		Q8IXB1		Q9H2I8
O60858		Q02446		Q8IXB3		Q9H2J1
O60861		Q02447		Q8IXE1		Q9H2J4
O60869		Q02487		Q8IXF0		Q9H2J7
O60870		Q02505		Q8IXF9		Q9H2K0
O60879		Q02509		Q8IXH6		Q9H2K2
O60880		Q02535		Q8IXH7		Q9H2K8
O60882		Q02539		Q8IXH8		Q9H2L4
O60883		Q02543		Q8IXI1		Q9H2L5
O60884		Q02548		Q8IXI2		Q9H2M3
O60885		Q02556		Q8IXJ6		Q9H2M9
O60888		Q02575		Q8IXJ9		Q9H2P0
O60890		Q02577		Q8IXK0		Q9H2P9
O60894		Q02641		Q8IXK2		Q9H2Q1
O60895		Q02643		Q8IXL6		Q9H2R5
O60896		Q02742		Q8IXL7		Q9H2S1
O60902		Q02747		Q8IXL9		Q9H2S5
O60906		Q02750		Q8IXM2		Q9H2S6
O60907		Q02763		Q8IXM3		Q9H2S9
O60909		Q02779		Q8IXM6		Q9H2T7
O60911		Q02790		Q8IXM7		Q9H2U1
O60921		Q02809		Q8IXN7		Q9H2U2
O60925		Q02817		Q8IXP5		Q9H2U6
O60927		Q02818		Q8IXQ3		Q9H2U9
O60928		Q02833		Q8IXQ4		Q9H2V7
O60930		Q02846		Q8IXQ5		Q9H2W1
O60931		Q02878		Q8IXQ6		Q9H2W2
O60934		Q02880		Q8IXQ8		Q9H2W6
O60936		Q02928		Q8IXQ9		Q9H2X0
O60938		Q02930		Q8IXR5		Q9H2X3
O60939		Q02952		Q8IXR9		Q9H2X6
O60941		Q02962		Q8IXS0		Q9H2X8
O60942		Q02978		Q8IXS2		Q9H2X9
O71037		Q02985		Q8IXS6		Q9H2Y7
O75015		Q03001		Q8IXS8		Q9H2Y9
O75019		Q03013		Q8IXT1		Q9H2Z4
O75022		Q03014		Q8IXT2		Q9H300
O75023		Q03052		Q8IXT5		Q9H305
O75027		Q03060		Q8IXU6		Q9H306
O75030		Q03111		Q8IXV7		Q9H307
O75031		Q03112		Q8IXW0		Q9H310
O75037		Q03113		Q8IXW5		Q9H313
O75038		Q03135		Q8IXX5		Q9H320
O75044		Q03154		Q8IXY8		Q9H321
O75051		Q03164		Q8IXZ2		Q9H322
O75052		Q03167		Q8IXZ3		Q9H324
O75054		Q03169		Q8IY17		Q9H329
O75056		Q03181		Q8IY18		Q9H330
O75061		Q03188		Q8IY21		Q9H334
O75063		Q03252		Q8IY22		Q9H336
O75064		Q03393		Q8IY26		Q9H339
O75069		Q03395		Q8IY31		Q9H340
O75071		Q03403		Q8IY33		Q9H341
O75074		Q03405		Q8IY34		Q9H342
O75077		Q03426		Q8IY37		Q9H343
O75078		Q03431		Q8IY42		Q9H344
O75081		Q03468		Q8IY45		Q9H346
O75083		Q03518		Q8IY47		Q9H347
O75084		Q03519		Q8IY49		Q9H354
O75093		Q03591		Q8IY50		Q9H361
O75094		Q03692		Q8IY51		Q9H374
O75095		Q03701		Q8IY57		Q9H379
O75096		Q03721		Q8IY63		Q9H3C7
O75106		Q03828		Q8IY67		Q9H3D4
O75110		Q03923		Q8IY81		Q9H3E2
O75112		Q03924		Q8IY82		Q9H3F6
O75113		Q03933		Q8IY84		Q9H3G5
O75116		Q03936		Q8IY85		Q9H3H1
O75121		Q03938		Q8IY92		Q9H3H3
O75122		Q03989		Q8IY95		Q9H3H5
O75123		Q04206		Q8IYA2		Q9H3H9
O75128		Q04323		Q8IYA6		Q9H3J6
O75129		Q04446		Q8IYA7		Q9H3K2
O75131		Q04609		Q8IYA8		Q9H3K6
O75132		Q04637		Q8IYB0		Q9H3L0
O75140		Q04656		Q8IYB1		Q9H3M0
O75143		Q04671		Q8IYB3		Q9H3M7
O75144		Q04695		Q8IYB4		Q9H3M9
O75145		Q04721		Q8IYB5		Q9H3N1
O75146		Q04724		Q8IYB7		Q9H3N8
O75147		Q04725		Q8IYB8		Q9H3P2
O75150		Q04726		Q8IYB9		Q9H3P7
O75151		Q04727		Q8IYD1		Q9H3Q1
O75152		Q04741		Q8IYD2		Q9H3Q3
O75153		Q04743		Q8IYD8		Q9H3R0
O75154		Q04756		Q8IYD9		Q9H3R1
O75155		Q04759		Q8IYE0		Q9H3R2
O75157		Q04760		Q8IYE1		Q9H3R5
O75159		Q04771		Q8IYF1		Q9H3S1
O75161		Q04826		Q8IYF3		Q9H3S3
O75164		Q04828		Q8IYG6		Q9H3S4
O75165		Q04837		Q8IYH5		Q9H3S5
O75167		Q04844		Q8IYI0		Q9H3S7
O75170		Q04864		Q8IYI6		Q9H3T2
O75173		Q04900		Q8IYI8		Q9H3T3
O75175		Q04912		Q8IYJ0		Q9H3U1
O75177		Q04917		Q8IYJ1		Q9H3U5
O75179		Q04941		Q8IYJ2		Q9H3U7
O75182		Q05048		Q8IYJ3		Q9H3V2
O75185		Q05066		Q8IYK2		Q9H3W5
O75190		Q05084		Q8IYK4		Q9H3Y0
O75191		Q05086		Q8IYK8		Q9H3Y6
O75192		Q05193		Q8IYL2		Q9H3Y8
O75197		Q05195		Q8IYL3		Q9H3Z4
O75200		Q05209		Q8IYL9		Q9H3Z7
O75204		Q05215		Q8IYM0		Q9H400
O75208		Q05315		Q8IYM1		Q9H410
O75223		Q05329		Q8IYM2		Q9H422
O75251		Q05397		Q8IYM9		Q9H425
O75264		Q05469		Q8IYN0		Q9H426
O75290		Q05481		Q8IYN2		Q9H427
O75293		Q05513		Q8IYN6		Q9H444
O75298		Q05516		Q8IYP2		Q9H446
O75306		Q05519		Q8IYP9		Q9H461
O75309		Q05586		Q8IYR0		Q9H467
O75310		Q05639		Q8IYR2		Q9H469
O75311		Q05655		Q8IYR6		Q9H477
O75312		Q05682		Q8IYS0		Q9H478
O75317		Q05707		Q8IYS1		Q9H479
O75319		Q05823		Q8IYS2		Q9H488
O75323		Q05901		Q8IYS4		Q9H489
O75324		Q05923		Q8IYS5		Q9H490
O75325		Q05925		Q8IYS8		Q9H492
O75326		Q05932		Q8IYT1		Q9H497
O75330		Q05940		Q8IYT2		Q9H4A3
O75333		Q05952		Q8IYT3		Q9H4A4
O75334		Q05996		Q8IYT4		Q9H4A5
O75335		Q05BQ5		Q8IYT8		Q9H4A6
O75339		Q05BU3		Q8IYU2		Q9H4A9
O75340		Q05BV3		Q8IYU4		Q9H4B0
O75342		Q05C16		Q8IYU8		Q9H4B4
O75343		Q05D32		Q8IYV9		Q9H4B6
O75344		Q05D60		Q8IYW2		Q9H4B7
O75346		Q05DH4		Q8IYW4		Q9H4B8
O75347		Q06033		Q8IYW5		Q9H4D0
O75348		Q06055		Q8IYX0		Q9H4D5
O75351		Q06124		Q8IYX1		Q9H4E5
O75352		Q06136		Q8IYX3		Q9H4E7
O75354		Q06141		Q8IYX4		Q9H4F1
O75355		Q06187		Q8IYX7		Q9H4F8
O75356		Q06190		Q8IYX8		Q9H4G0
O75360		Q06203		Q8IYY4		Q9H4G1
O75362		Q06210		Q8IZ02		Q9H4G4
O75363		Q06250		Q8IZ07		Q9H4G8
O75364		Q06265		Q8IZ08		Q9H4H8
O75365		Q06278		Q8IZ13		Q9H4I0
O75366		Q06323		Q8IZ16		Q9H4I2
[truncated: 3,040 more rows]

## Sheet: B. RHCP Differences
S4 Table. Comparison of the RHCPs used in PICKLE 2.0 (release1) and PICKLE 1.0.
Part B. The differences in the RHCP used in PICKLE 2.0 (release 1) compared to PICKLE 1.0
CATEGORY 1		CATEGORY 2		CATEGORY 3				CATEGORY 4
RHCP UniProt IDs only in PICKLE 1.0 - deleted in PICKLE 2.0 (195)		newly added RHCP UniProt IDs only in PICKLE 2 - no correspondent in PICKLE 1.0 (149)		RHCP UniProt IDs in PICKLE 1.0 (15)	Corresponding RHCP UniProt IDs in PICKLE 2.0 (15 UniProt_IDs; 2 newly added; rest in common list)	Comments		RHCP UniProt IDs in PICKLE 1.0 (7)	Corresponding RHCP UniProt IDs in PICKLE 2.0 (17 newly added)	Comments
Q8NB54		A0A087WVF3		Q5TG08	F5H4B4	replaced by new primary ID		Q5VTM1	B3EWG3, B3EWG4, B3EWG5, B3EWG6	split into multiple new primary IDs
Q13653		A0A087WXS9		A6NCM5	H3BSY2	replaced by new primary ID		Q68DN6	P0DJD0, P0DJD1	split into multiple new primary IDs
Q8TDN8		A0A087X179		A6NH17	P0C7X1	transformed into existing primary ID		Q15414	P0DJD3, P0DJD4	split into multiple new primary IDs
Q8N290		A0A087X1G2		A4D997	Q5T890	transformed into existing primary ID		P00790	P0DJD7, P0DJD8, P0DJD9	split into multiple new primary IDs
Q6IPT3		A4D2H0		Q9HCF4	Q63HN8	transformed into existing primary ID		P02735	P0DJI8, P0DJI9	split into multiple new primary IDs
Q9H7N3		A8MVZ5		Q6ZU11	Q86YA3	transformed into existing primary ID		P01243	P0DML2, P0DML3	split into multiple new primary IDs
Q9H367		B2RXH8		Q5SR76	Q8IYW2	transformed into existing primary ID		P50224	P0DMM9, P0DMN0	split into multiple new primary IDs
Q96MM1		B3EWF7		Q8ND99	Q8N5Q1	transformed into existing primary ID
Q9P1N6		B4DH59		P0C876	Q9BSF0	transformed into existing primary ID
Q9NWJ4		B4DYI2		P0CB43	Q9BTY7	transformed into existing primary ID
Q5W0B8		B4DZS4		A8MTN3	Q9BYT5	transformed into existing primary ID
A8MXG8		B4E2M5		Q86SR0	Q9BZG9	transformed into existing primary ID
C9JUS1		B5MCY1		A8MUB7	Q9H799	transformed into existing primary ID
A6NCX1		B5ME19		P26442	Q9UKV5	transformed into existing primary ID
A8MVP8		B7ZAP0		Q96PK2	Q9UPN3	transformed into existing primary ID
P61109		B7ZC32
A8MYR8		B7ZW38
Q5TBU7		B9A014
A4D2L5		B9A6J9
Q9H8C5		C9J2P7
Q96Q82		C9J7I0
A6NE64		C9JG80
Q1A5Y0		C9JJH3
A0PJM3		C9JLJ4
Q8N852		C9JPN9
Q0P5Q8		C9JQL5
A8MTS5		C9JSJ3
A8MUB0		C9JVI0
Q9NPS7		D3DTV9
A6ND20		D6R901
A6NL58		D6R9N7
A6NK25		D6RA61
A6NIG7		D6RB28
A6NNG1		D6RBM5
Q504Y5		D6RBQ6
A6NDK8		D6RCP7
P0C7U8		D6REC4
A6NCC7		D6RF30
Q8TEB6		D6RJB6
Q0VAR9		E5RG02
Q9NU29		E5RHQ5
Q6PK30		E5RJ46
Q7Z475		E7ETH6
Q6ZSH3		E7EU14
Q9BXM8		E9PAV3
P57056		E9PB15
A1L4M7		E9PGG2
Q8NFU9		E9PI22
P59092		E9PIF3
P59043		E9PJ23
Q9H386		E9PJI5
Q96PM8		E9PKD4
Q9BZA4		E9PQ53
A6NDD2		E9PQR5
Q6VEP3		E9PQX1
Q6VEP2		F2Z333
Q96J93		F2Z398
Q9H5Y0		F2Z3M2
Q8NCE8		F5H284
Q8N8X6		F7VJQ1
A8MS94		F8VTS6
A8MZ06		F8W1W9
A6NP81		F8WBI6
A6NK39		F8WCM5
A8MSY0		F8WFD2
A6NG73		G3V0H7
P22614		G3V211
Q8N8A4		H0UI37
Q05877		H0Y354
Q7RTX8		H0Y7S4
P0C6E5		H0YKK7
Q2TVT4		H0YL09
Q2TVT3		H0YL14
A8MPT4		H0YM25
Q20WK6		H3BMG3
Q9BYA6		H3BN30
Q9BYA0		H3BNL1
A8MYJ9		H3BNL8
Q9NWC8		H3BPM6
A6NN04		H3BQB6
Q147U4		H3BQW9
O43262		H3BR10
A6NN79		H3BRN8
A8MWC7		H3BS89
Q6ZN80		H3BTG2
Q49AQ9		H3BU77
Q86VD5		H3BUK9
A6NF02		H3BV60
A8MZ50		H7BZ55
Q13862		I1YAP6
Q8NBU9		I3L0S3
A8MUQ0		I3L1E1
A8MWS5		I3L1I5
A6NDD8		I3L273
Q8NAT9		I3L3R5
P59042		I6L899
A6NJ09		J3KSC0
A6NDJ8		K7EIQ3
Q15378		K7EIZ4
Q32VQ0		K7EJ46
Q6ZN90		K9M1U5
A6NNU9		M0QZC1
A6NME0		M0R1G4
P59531		M5A8F1
Q6IC07		O00370
Q66K37		P0DJG4
P0C6E6		P0DJH9
A6NDP1		P0DJJ0
Q9H6D5		P0DJR0
Q9NRT5		P0DKB5
Q9H7Y2		P0DKB6
A6NHI5		P0DKL9
Q9H5Q3		P0DKV0
Q6ZRH3		P0DKX0
Q8N9K3		P0DKX4
Q8NA34		P0DL12
Q8N9I1		P0DM35
Q6ZW34		P0DM48
A6NL28		P0DM63
P0CB44		P0DMB1
B3KVV0		P0DMB2
A8MW06		P0DMC3
A6NMD1		P0DME0
Q6UXP8		P0DMP1
Q6UWF6		P0DMP2
Q6ZQN3		P0DMQ5
P0C867		P0DMQ9
Q6UXU1		P0DMR1
Q6UXQ6		P0DMR2
Q8NAB5		P0DMR3
Q9BTX9		Q1T7F1
Q6ZR93		Q2QD12
Q8N8D0		Q3Y452
Q17R26		Q5H9J9
Q52LT0		Q6P2N6
Q8N1W0		Q6UWS5
Q6ZSN7		Q6ZTR6
Q52M62		Q6ZUA9
Q96CN0		Q6ZV80
Q8WTY6		Q8N7I0
A6NKZ8		Q8NEV1
A6NK21		Q96EF9
Q71RF5		Q96MC4
A8MTN0		Q96PG8
A6NLB4		Q9H496
Q6ZQR6		Q9H5L9
Q7Z469		Q9UN81
Q6ZVS6		S4R3P1
Q3C1W6		S4R3Y5
Q6ZRH4
Q86SZ3
Q9UHT9
A8MYG8
Q5QHF1
Q6N045
A6NGZ7
Q6URH7
A6NI40
Q99867
P56846
Q8NDT4
A8MSQ6
A6NKZ1
A6NF79
A6NCD1
A6NDQ2
Q8IWX9
Q8WUN3
Q6ZVN6
Q6ZUQ5
A8MV67
A8MXU9
A8MYN8
Q6ZNL0
Q5BKU6
Q0VD67
A6NIL8
Q6ZUC2
Q96FJ8
A8MTB1
Q6ZW54
A8MQB9
A8MPV3
A6NHP6
Q96LP4
Q8N7K9
A6NEQ9
Q6ZQP7
Q8N8F4
Q6ICG7
A6NLI3
Q5SYY0
A8MT79
A8MXB1
A6NH08
